# Supplementary material for: New Staphylinidae (Coleoptera) records with new collection data from New Brunswick and an addition to the fauna of Quebec: Staphylininae
Source: Zookeys. 2012 Apr 26;(186):293–348. doi: 10.3897/zookeys.186.2469 (PMC3349199; doi:10.3897/zookeys.186.2469)
Supplement: XML Treatment for Gyrohypnus campbelli [file zookeys.186.2469-treatment3.xml]

<!DOCTYPE tp:taxon-treatment
  PUBLIC "-//TaxonX//DTD Taxonomic Treatment Publishing DTD v0 20100105//EN" "tax-treatment-NSO.dtd">
<tp:taxon-treatment xmlns:tp="http://www.plazi.org/taxpub"><tp:treatment-meta><mixed-citation publication-type="journal"><person-group><name><surname>Webster</surname><given-names>Reginald P.</given-names></name><name><surname>Smetana</surname><given-names>Aleš</given-names></name><name><surname>Sweeney</surname><given-names>Jon D.</given-names></name><name><surname>DeMerchant</surname><given-names>Ian</given-names></name></person-group><article-title>New Staphylinidae (Coleoptera) records with new collection data from New Brunswick and an addition to the fauna of Quebec: Staphylininae</article-title><source>Zookeys</source><day>26</day><month>4</month><year>2012</year><volume>2012</volume><issue>186</issue><fpage>293</fpage><lpage>348</lpage><pub-id pub-id-type="doi">10.3897/zookeys.186.2469</pub-id></mixed-citation></tp:treatment-meta><tp:nomenclature><tp:taxon-name>
                            <tp:taxon-name-part taxon-name-part-type="genus">Gyrohypnus</tp:taxon-name-part>
                            <tp:taxon-name-part taxon-name-part-type="species">campbelli</tp:taxon-name-part>
                        <object-id xmlns:xlink="http://www.w3.org/1999/xlink" xlink:type="simple">http://species-id.net/wiki/Gyrohypnus_campbelli</object-id>
								</tp:taxon-name><tp:taxon-authority>Smetana, 1982</tp:taxon-authority><xref ref-type="fig" rid="F3">Map 3</xref></tp:nomenclature><tp:treatment-sec sec-type="Material examined"><title>Material examined.</title><p><bold>New Brunswick, Restigouche Co.</bold>, Jacquet River Gorge P.N.A, <named-content xmlns:xlink="http://www.w3.org/1999/xlink" content-type="dwc:verbatimCoordinates" xlink:type="simple">47.7146°N, 66.1644°W</named-content>, 24.VI.2008, R. P. Webster, alder swamp adjacent to slow flowing brook, in leaves on muddy soil (1 ♂, NBM). <bold>York Co.</bold>, Charters Settlement, <named-content xmlns:xlink="http://www.w3.org/1999/xlink" content-type="dwc:verbatimCoordinates" xlink:type="simple">45.8428°N, 66.7279°W</named-content>, 19.IV.2005, 28.IV.2004, R. P. Webster, mixed forest, in litter near small sedge marsh (2, RWC); same locality but <named-content xmlns:xlink="http://www.w3.org/1999/xlink" content-type="dwc:verbatimCoordinates" xlink:type="simple">45.8395°N, 66.7391°W</named-content>, 23.IV.2004, 29.IV.2004, 9.V.2005, R. P. Webster, mixed forest near small shaded brook, in forest litter (2 ♂, 3 sex undetermined, NBM, RWC); same locality but <named-content xmlns:xlink="http://www.w3.org/1999/xlink" content-type="dwc:verbatimCoordinates" xlink:type="simple">45.8341°N, 66.7445°W</named-content>, 22.IV.2005, R. P. Webster, mature red spruce and eastern white cedar forest, margin vernal pond in leaf litter (2, RWC); New Maryland, off Hwy 2, E of Baker Brook, <named-content xmlns:xlink="http://www.w3.org/1999/xlink" content-type="dwc:verbatimCoordinates" xlink:type="simple">45.8760°N, 66.6252°W</named-content>, 6.IV.2005, R. P. Webster, old growth eastern cedar swamp in moss and litter on hummock (1, RWC); Rt. 645 at Beaver Brook, <named-content xmlns:xlink="http://www.w3.org/1999/xlink" content-type="dwc:verbatimCoordinates" xlink:type="simple">45.6860°N, 66.8668°W</named-content>, R. P. Webster, <italic><tp:taxon-name>Carex</tp:taxon-name></italic> marsh, in litter at base of dead red maple (1 ♂, RWC); near Mazerolle Settlement, NE of exit 271, off Hwy 2, <named-content xmlns:xlink="http://www.w3.org/1999/xlink" content-type="dwc:verbatimCoordinates" xlink:type="simple">45.8776°N, 66.8254°W</named-content>, 8.VI.2008, R. P. Webster, alder swamp with poplar, in leaf litter and moss near vernal pool (1, NBM).
                        </p></tp:treatment-sec><tp:treatment-sec sec-type="Collection and habitat data"><title>Collection and habitat data.</title><p>In New Brunswick, adults were usually found in moss, leaf, and grass litter near various kinds of wet habitats. These included <italic><tp:taxon-name>Carex</tp:taxon-name></italic> marshes, shaded brook margins, a vernal pond in a mature red spruce and eastern white cedar forest, and on hummocks in an old-growth eastern white cedar swamp. Elsewhere, this species has been found in similar habitats, including a series collected from a beaver lodge (<xref ref-type="bibr" rid="B29">Smetana 1982</xref>). Adults were collected during April, May, and June.
                        </p></tp:treatment-sec><tp:treatment-sec sec-type="Distribution"><title>Distribution in Canada and Alaska.</title><p>MB, ON, QC, <bold>NB</bold>, NS (<xref ref-type="bibr" rid="B29">Smetana 1982</xref>; <xref ref-type="bibr" rid="B3">Bishop et al. 2009</xref>).
                        </p><fig id="F3" position="float" orientation="portrait"><label>Map 3.</label><caption><p>Collection localities in New Brunswick, Canada of <italic><tp:taxon-name>Gyrohypnus campbelli</tp:taxon-name></italic>.</p></caption><graphic xmlns:xlink="http://www.w3.org/1999/xlink" xlink:href="ZooKeys-186-293-g003.jpg" position="float" orientation="portrait" xlink:type="simple"/></fig></tp:treatment-sec><ref-list><ref id="B29"><mixed-citation xmlns:xlink="http://www.w3.org/1999/xlink" xlink:type="simple"><person-group><name name-style="western"><surname>Smetana</surname><given-names>A</given-names></name></person-group> (<year>1982</year>)<article-title> Revision of the subfamily Xantholininae of America north of Mexico (Coleoptera: Staphylinidae).</article-title><source>Memoirs of the Entomological Society of Canada, </source><volume>120</volume>: <fpage>1</fpage>-<lpage>389</lpage>. doi: <ext-link ext-link-type="uri" xlink:href="http://dx.doi.org/10.4039/entm120142fv" xlink:type="simple">10.4039/entm120142fv</ext-link></mixed-citation></ref><ref id="B3"><mixed-citation xmlns:xlink="http://www.w3.org/1999/xlink" xlink:type="simple"><person-group><name name-style="western"><surname>Bishop</surname><given-names>DJ</given-names></name><name name-style="western"><surname>Majka</surname><given-names>CG</given-names></name><name name-style="western"><surname>Bondrup-Nielsen</surname><given-names>S</given-names></name><name name-style="western"><surname>Peck</surname><given-names>SB</given-names></name></person-group> (<year>2009</year>)<article-title> Deadwood and saproxylic beetle diversity in naturally disturbed and managed spruce forests in Nova Scotia.</article-title> In: <person-group><name name-style="western"><surname>Majka</surname><given-names>CG</given-names></name><name name-style="western"><surname>Klimaszewski</surname><given-names>J</given-names></name></person-group> (<role>Eds</role>). <issue-title> Biodiversity, biosystematics, and ecology of Canadian Coleoptera II.</issue-title><source>ZooKeys </source><volume>22</volume>: <fpage>309</fpage>–<lpage>340</lpage>. doi: <ext-link ext-link-type="uri" xlink:href="http://dx.doi.org/10.3897/zookeys.22.144" xlink:type="simple">10.3897/zookeys.22.144</ext-link></mixed-citation></ref></ref-list></tp:taxon-treatment>
