# Supplementary material for: New Staphylinidae (Coleoptera) records with new collection data from New Brunswick and an addition to the fauna of Quebec: Staphylininae
Source: Zookeys. 2012 Apr 26;(186):293–348. doi: 10.3897/zookeys.186.2469 (PMC3349199; doi:10.3897/zookeys.186.2469)
Supplement: XML Treatment for Neohypnus beckeri [file zookeys.186.2469-treatment5.xml]

<!DOCTYPE tp:taxon-treatment
  PUBLIC "-//TaxonX//DTD Taxonomic Treatment Publishing DTD v0 20100105//EN" "tax-treatment-NSO.dtd">
<tp:taxon-treatment xmlns:tp="http://www.plazi.org/taxpub"><tp:treatment-meta><mixed-citation publication-type="journal"><person-group><name><surname>Webster</surname><given-names>Reginald P.</given-names></name><name><surname>Smetana</surname><given-names>Aleš</given-names></name><name><surname>Sweeney</surname><given-names>Jon D.</given-names></name><name><surname>DeMerchant</surname><given-names>Ian</given-names></name></person-group><article-title>New Staphylinidae (Coleoptera) records with new collection data from New Brunswick and an addition to the fauna of Quebec: Staphylininae</article-title><source>Zookeys</source><day>26</day><month>4</month><year>2012</year><volume>2012</volume><issue>186</issue><fpage>293</fpage><lpage>348</lpage><pub-id pub-id-type="doi">10.3897/zookeys.186.2469</pub-id></mixed-citation></tp:treatment-meta><tp:nomenclature><tp:taxon-name>
                            <tp:taxon-name-part taxon-name-part-type="genus">Neohypnus</tp:taxon-name-part>
                            <tp:taxon-name-part taxon-name-part-type="species">beckeri</tp:taxon-name-part>
                        <object-id xmlns:xlink="http://www.w3.org/1999/xlink" xlink:type="simple">http://species-id.net/wiki/Neohypnus_beckeri</object-id>
								</tp:taxon-name><tp:taxon-authority>Smetana, 1982**</tp:taxon-authority><xref ref-type="fig" rid="F5">Map 5</xref></tp:nomenclature><tp:treatment-sec sec-type="Material examined"><title>Material examined.</title><p><bold>New Brunswick, Carleton Co.</bold>, Jackson Falls, Bell Forest, <named-content xmlns:xlink="http://www.w3.org/1999/xlink" content-type="dwc:verbatimCoordinates" xlink:type="simple">46.2200°N, 67.7231°W</named-content>, 23–28.IV.2009, 20–26.V.2009, R. Webster &amp; M.-A. Giguère, mature hardwood forest, Lindgren funnel traps (3, AFC). <bold>Charlotte Co.</bold>, 10 km NW of New River Beach, <named-content xmlns:xlink="http://www.w3.org/1999/xlink" content-type="dwc:verbatimCoordinates" xlink:type="simple">45.2110°N, 66.6170°W</named-content>, 30.IV-17.V.2010, R. Webster &amp; V. Webster, coll., old growth eastern white cedar forest, Lindgren funnel trap (1, AFC). <bold>Queens Co.</bold>, Cranberry Lake P.N.A., <named-content xmlns:xlink="http://www.w3.org/1999/xlink" content-type="dwc:verbatimCoordinates" xlink:type="simple">46.1125°N, 65.6075°W</named-content>, 12–21.V.2009, 5–11.VI.2009, R. Webster &amp; M.-A. Giguère, mature red oak forest, Lindgren funnel traps (2, AFC). <bold>Sunbury Co.</bold>, Sunpoke Lake, <named-content xmlns:xlink="http://www.w3.org/1999/xlink" content-type="dwc:verbatimCoordinates" xlink:type="simple">45.7665°N, 66.5545°W</named-content>, 15.V.2004, R. P. Webster, red oak and maple forest, under coyote scat and in leaf litter (2, RWC); Acadia Research Forest, <named-content xmlns:xlink="http://www.w3.org/1999/xlink" content-type="dwc:verbatimCoordinates" xlink:type="simple">46.0188°N, 66.3765°W</named-content>, 14.V.2008, 18.VI.2009, R. P. Webster, mature red spruce and red maple forest, sifting leaf litter (2, AFC); Acadia Research Forest, <named-content xmlns:xlink="http://www.w3.org/1999/xlink" content-type="dwc:verbatimCoordinates" xlink:type="simple">45.9866°N, 66.3841°W</named-content>, 13–19.V.2009, 19–25.V.2009, 25.V-2.VI.2009, 2–9.VI.2009, R. Webster &amp; M.-A. Giguère, mature (100-year-old) red spruce forest with scattered red maple and balsam fir, Lindgren funnel traps (6, AFC); <italic>ca</italic>. 5 km SE of Geary, <named-content xmlns:xlink="http://www.w3.org/1999/xlink" content-type="dwc:verbatimCoordinates" xlink:type="simple">45.7057°N, 66.4432°W</named-content>, 22.V.2009, S. Makepeace<!--PageBreak--> &amp; R. Webster, in leaf litter with scat &amp; bones under tree with active great horned owl nest (1, NBM). <bold>York Co.</bold>, Charters Settlement, <named-content xmlns:xlink="http://www.w3.org/1999/xlink" content-type="dwc:verbatimCoordinates" xlink:type="simple">45.8304°N, 66.7351°W</named-content>, 18.IV.2004, 6.V.2004, R. P. Webster, mixed forest, under moist cardboard covering old chicken bones (2, RWC); same locality but <named-content xmlns:xlink="http://www.w3.org/1999/xlink" content-type="dwc:verbatimCoordinates" xlink:type="simple">45.8395°N, 66.7391°W</named-content>, 5.V.2004, 12.V.2004, 9.V.2004, R. P. Webster, mixed forest, in compost (decaying vegetables) (3, RWC); same locality but <named-content xmlns:xlink="http://www.w3.org/1999/xlink" content-type="dwc:verbatimCoordinates" xlink:type="simple">45.8286°N, 66.7365°W</named-content>, 7.VI.2005, R. P. Webster, mature red spruce and eastern white cedar forest, in leaf litter (2 , RWC); Canterbury, “Browns Mountain Fen Complex”, <named-content xmlns:xlink="http://www.w3.org/1999/xlink" content-type="dwc:verbatimCoordinates" xlink:type="simple">45.8937°N, 67.6564°W</named-content>, 8.VI.2004, D. Sabine &amp; R. Webster, black spruce bog with eastern white cedar, in moist sphagnum on bog margin (1, RWC); 14 km WSW of Tracy, S of Rt. 645, <named-content xmlns:xlink="http://www.w3.org/1999/xlink" content-type="dwc:verbatimCoordinates" xlink:type="simple">45.6741°N, 66.8661°W</named-content>, 26.IV-10.V.2010, R. Webster &amp; C. MacKay, coll., old mixed forest with red and white spruce, red and white pine, balsam fir, eastern white cedar, red maple, and <italic><tp:taxon-name>Populus</tp:taxon-name></italic> sp., Lindgren funnel traps (2, AFC).
                        </p></tp:treatment-sec><tp:treatment-sec sec-type="Collection and habitat data"><title>Collection and habitat data.</title><p>In New Brunswick, adults were collected from under coyote scat, under cardboard covering old chicken bones, in compost, in leaf litter in hardwood and mixed forests, and in moist sphagnum on the margin of a black spruce and eastern white cedar bog/fen. <xref ref-type="bibr" rid="B29">Smetana (1982)</xref> reported most specimens from leaf litter in deciduous forests, although a few were reported from a human dung trap and from under a dead beaver. Adults were collected during April, May, and June.
                        </p></tp:treatment-sec><tp:treatment-sec sec-type="Distribution"><title>Distribution in Canada and Alaska.</title><p>ON, QC, <bold>NB</bold> (<xref ref-type="bibr" rid="B29">Smetana 1982</xref>).
                        </p><fig id="F5" position="float" orientation="portrait"><label>Map 5.</label><caption><p>Collection localities in New Brunswick, Canada of <italic><tp:taxon-name>Neohypnus beckeri</tp:taxon-name></italic>.</p></caption><graphic xmlns:xlink="http://www.w3.org/1999/xlink" xlink:href="ZooKeys-186-293-g005.jpg" position="float" orientation="portrait" xlink:type="simple"/></fig></tp:treatment-sec><ref-list><ref id="B29"><mixed-citation xmlns:xlink="http://www.w3.org/1999/xlink" xlink:type="simple"><person-group><name name-style="western"><surname>Smetana</surname><given-names>A</given-names></name></person-group> (<year>1982</year>)<article-title> Revision of the subfamily Xantholininae of America north of Mexico (Coleoptera: Staphylinidae).</article-title><source>Memoirs of the Entomological Society of Canada, </source><volume>120</volume>: <fpage>1</fpage>-<lpage>389</lpage>. doi: <ext-link ext-link-type="uri" xlink:href="http://dx.doi.org/10.4039/entm120142fv" xlink:type="simple">10.4039/entm120142fv</ext-link></mixed-citation></ref></ref-list></tp:taxon-treatment>
