# Supplementary material for: New Staphylinidae (Coleoptera) records with new collection data from New Brunswick and an addition to the fauna of Quebec: Staphylininae
Source: Zookeys. 2012 Apr 26;(186):293–348. doi: 10.3897/zookeys.186.2469 (PMC3349199; doi:10.3897/zookeys.186.2469)
Supplement: XML Treatment for Acylophorus (Amacylophorus) caseyi [file zookeys.186.2469-treatment9.xml]

<!DOCTYPE tp:taxon-treatment
  PUBLIC "-//TaxonX//DTD Taxonomic Treatment Publishing DTD v0 20100105//EN" "tax-treatment-NSO.dtd">
<tp:taxon-treatment xmlns:tp="http://www.plazi.org/taxpub"><tp:treatment-meta><mixed-citation publication-type="journal"><person-group><name><surname>Webster</surname><given-names>Reginald P.</given-names></name><name><surname>Smetana</surname><given-names>Aleš</given-names></name><name><surname>Sweeney</surname><given-names>Jon D.</given-names></name><name><surname>DeMerchant</surname><given-names>Ian</given-names></name></person-group><article-title>New Staphylinidae (Coleoptera) records with new collection data from New Brunswick and an addition to the fauna of Quebec: Staphylininae</article-title><source>Zookeys</source><day>26</day><month>4</month><year>2012</year><volume>2012</volume><issue>186</issue><fpage>293</fpage><lpage>348</lpage><pub-id pub-id-type="doi">10.3897/zookeys.186.2469</pub-id></mixed-citation></tp:treatment-meta><tp:nomenclature><tp:taxon-name>
                                <tp:taxon-name-part taxon-name-part-type="genus">Acylophorus</tp:taxon-name-part>
                                (<tp:taxon-name-part taxon-name-part-type="genus">Amacylophorus</tp:taxon-name-part>)
                                <tp:taxon-name-part taxon-name-part-type="species">caseyi</tp:taxon-name-part>
                            <object-id xmlns:xlink="http://www.w3.org/1999/xlink" xlink:type="simple">http://species-id.net/wiki/Acylophorus_caseyi</object-id>
								</tp:taxon-name><tp:taxon-authority>Leng, 1920</tp:taxon-authority><xref ref-type="fig" rid="F9">Map 9</xref></tp:nomenclature><tp:treatment-sec sec-type="Material examined"><title>Material examined.</title><p><bold>New Brunswick, Charlotte Co.</bold>, Rt. 3 at Deadwater Brook, <named-content xmlns:xlink="http://www.w3.org/1999/xlink" content-type="dwc:verbatimCoordinates" xlink:type="simple">45.4744°N, 67.1225°W</named-content>, 3.VI.2005, R. P. Webster, forested black spruce bog, marshy stream margin, treading (1, RWC); near New River, <named-content xmlns:xlink="http://www.w3.org/1999/xlink" content-type="dwc:verbatimCoordinates" xlink:type="simple">45.1616°N, 66.6649°W</named-content>, 7.VII.2006, R. P. Webster, treading sedge marsh (1, NBM); near Clark Ridge, <named-content xmlns:xlink="http://www.w3.org/1999/xlink" content-type="dwc:verbatimCoordinates" xlink:type="simple">45.3155°N, 67.4406°W</named-content>, 27.V.2007, R. P. Webster, beaver pond, treading vegetation (1, NBM). <bold>Queens Co.</bold>, Upper Gagetown, bog adjacent to Hwy 2, <named-content xmlns:xlink="http://www.w3.org/1999/xlink" content-type="dwc:verbatimCoordinates" xlink:type="simple">45.8316°N, 66.2346°W</named-content>, R. P. Webster, tamarack bog, in sphagnum hummock and litter at bog margin (1 ♂, 2 sex undetermined, NBM, RWC). <bold>York Co.</bold>, Charters Settlement, <named-content xmlns:xlink="http://www.w3.org/1999/xlink" content-type="dwc:verbatimCoordinates" xlink:type="simple">45.8267°N, 66.7343°W</named-content>, 8.V.2004, 16.IV.2005, 30.IV.2005, 14.V.2005, R. P. Webster, <italic><tp:taxon-name>Carex</tp:taxon-name></italic> marsh in sphagnum hummocks (5, RWC).
                            </p></tp:treatment-sec><tp:treatment-sec sec-type="Additional Maine Record"><title>Additional Maine Record.</title><p><bold>Penobscot Co.</bold>, T6 R8 WELS, Marble Fen, <named-content xmlns:xlink="http://www.w3.org/1999/xlink" content-type="dwc:verbatimCoordinates" xlink:type="simple">46.1245°N, 68.6983°W</named-content>, 13.VI.2003, P. deMaynadier and R. Webster, open wet tamarack bog, in moist sphagnum (treading) (1, NBM).
                            </p></tp:treatment-sec><tp:treatment-sec sec-type="Collection and habitat data"><title>Collection and habitat data.</title><p><xref ref-type="bibr" rid="B23">Smetana (1971a</xref>, <xref ref-type="bibr" rid="B26">1976</xref>) reported this species from swampy and marshy areas, and along lake and bog margins. Adults occurred in wet moss, wet sphagnum, floating sphagnum mats, leaves and debris, and other floating vegetation. In Nova Scotia, adults were collected in a eutrophic, <italic><tp:taxon-name>Typha latifolia</tp:taxon-name></italic> L. marsh (<xref ref-type="bibr" rid="B22">Smetana 1965</xref>). In New Brunswick, this species was found in marsh vegetation or saturated sphagnum hummocks along a marshy stream margin near a forested black spruce bog, a tamarack (<italic><tp:taxon-name>Larix laricina</tp:taxon-name></italic> (Du Roi) Koch) bog, a beaver pond, and in <italic><tp:taxon-name>Carex</tp:taxon-name></italic> marshes. Most adults were collected by treading vegetation into water. Adults were collected in April, May, June, and July.
                            </p></tp:treatment-sec><tp:treatment-sec sec-type="Distribution"><title>Distribution in Canada and Alaska.</title><p>ON,QC, <bold>NB</bold>, NS (<xref ref-type="bibr" rid="B23">Smetana 1971a</xref>, <xref ref-type="bibr" rid="B25">1973</xref>, <xref ref-type="bibr" rid="B26">1976</xref>). <xref ref-type="bibr" rid="B31">Smetana (1990)</xref> reported <italic><tp:taxon-name>Acylophorus caseyi</tp:taxon-name></italic> from western Maine near the border with New Hampshire (Wilsons Mills Bog, Oxford Co.). The above record from Maine represents a significant eastern range extension in the state. It is apparent from the above records that <italic><tp:taxon-name>Acylophorus caseyi</tp:taxon-name></italic> probably has a more continuous distribution in the Northeast and the Maritime provinces as a whole than was suggested by the collection records reported in <xref ref-type="bibr" rid="B19">Majka et al. (2009)</xref>. These distributional gaps likely reflect incomplete collecting effort in the appropriate wetland habitats. One must use treading to collect this species from the wetland habitats that this species usually frequents.
                            </p><fig id="F9" position="float" orientation="portrait"><label>Map 9.</label><caption><p>Collection localities in New Brunswick, Canada and Maine, United States of America of <italic><tp:taxon-name>Acylophorus caseyi</tp:taxon-name></italic>.</p></caption><graphic xmlns:xlink="http://www.w3.org/1999/xlink" xlink:href="ZooKeys-186-293-g009.jpg" position="float" orientation="portrait" xlink:type="simple"/></fig></tp:treatment-sec><ref-list><ref id="B23"><mixed-citation xmlns:xlink="http://www.w3.org/1999/xlink" xlink:type="simple"><person-group><name name-style="western"><surname>Smetana</surname><given-names>A</given-names></name></person-group> (<year>1971a</year>)<article-title> Revision of the tribe Quediini of America north of Mexico (Coleoptera: Staphylinidae).</article-title><source>Memoirs of the Entomological Society of Canada </source><volume>79</volume>: <fpage>1</fpage>-<lpage>303</lpage>. doi: <ext-link ext-link-type="uri" xlink:href="http://dx.doi.org/10.4039/entm10379fv" xlink:type="simple">10.4039/entm10379fv</ext-link></mixed-citation></ref><ref id="B26"><mixed-citation xmlns:xlink="http://www.w3.org/1999/xlink" xlink:type="simple"><person-group><name name-style="western"><surname>Smetana</surname><given-names>A</given-names></name></person-group> (<year>1976</year>)<article-title> Revision of the tribe Quediini of America north of Mexico (Coleoptera: Staphylinidae). Supplementum 3.</article-title><source>The Canadian Entomologist </source><volume>108</volume>: <fpage>169</fpage>-<lpage>184</lpage>. doi: <ext-link ext-link-type="uri" xlink:href="http://dx.doi.org/10.4039/Ent108169-2" xlink:type="simple">10.4039/Ent108169-2</ext-link></mixed-citation></ref><ref id="B22"><mixed-citation xmlns:xlink="http://www.w3.org/1999/xlink" xlink:type="simple"><person-group><name name-style="western"><surname>Smetana</surname><given-names>A</given-names></name></person-group> (<year>1965</year>)<article-title> Staphylinini und Quediini (Col., Staphylinidae) von Newfoundland, Sudost-Labrador und Nova Scotia.</article-title><source>Acta Entomologica Fennica </source><volume>20</volume>: <fpage>1</fpage>-<lpage>60</lpage>.</mixed-citation></ref><ref id="B25"><mixed-citation xmlns:xlink="http://www.w3.org/1999/xlink" xlink:type="simple"><person-group><name name-style="western"><surname>Smetana</surname><given-names>A</given-names></name></person-group> (<year>1973</year>)<article-title> Revision of the tribe Quediini of America north of Mexico (Coleoptera: Staphylinidae). Supplementum 2.</article-title><source>The Canadian Entomologist </source><volume>105</volume>: <fpage>1421</fpage>-<lpage>1434</lpage>. doi: <ext-link ext-link-type="uri" xlink:href="http://dx.doi.org/10.4039/Ent1051421-11" xlink:type="simple">10.4039/Ent1051421-11</ext-link></mixed-citation></ref><ref id="B31"><mixed-citation xmlns:xlink="http://www.w3.org/1999/xlink" xlink:type="simple"><person-group><name name-style="western"><surname>Smetana</surname><given-names>A</given-names></name></person-group> (<year>1990</year>)<article-title> Revision of the tribe Quediini of America north of Mexico (Coleoptera: Staphylinidae). Supplementum 6.</article-title><source>The Coleopterists Bulletin </source><volume>44</volume>: <fpage>95</fpage>-<lpage>104</lpage>.</mixed-citation></ref><ref id="B19"><mixed-citation xmlns:xlink="http://www.w3.org/1999/xlink" xlink:type="simple"><person-group><name name-style="western"><surname>Majka</surname><given-names>CG</given-names></name><name name-style="western"><surname>Michaud</surname><given-names>J-P</given-names></name><name name-style="western"><surname>Moreau</surname><given-names>G</given-names></name><name name-style="western"><surname>Smetana</surname><given-names>A</given-names></name></person-group> (<year>2009</year>)<article-title> <italic>Philonthus hepaticus</italic> (Coleoptera, Staphylinidae) in eastern Canada: are distribution gaps distinctive features or collecting artifacts?</article-title> In: <person-group><name name-style="western"><surname>Majka</surname><given-names>CG</given-names></name><name name-style="western"><surname>Klimaszewski</surname><given-names>J</given-names></name></person-group> (<role>Eds</role>). <issue-title> Biodiversity, biosystematics, and ecology of Canadian Coleoptera II.</issue-title><source>ZooKeys </source><volume>22</volume>: <fpage>347</fpage>–<lpage>354</lpage>. doi: <ext-link ext-link-type="uri" xlink:href="http://dx.doi.org/10.3897/zookeys.22.208" xlink:type="simple">10.3897/zookeys.22.208</ext-link></mixed-citation></ref></ref-list></tp:taxon-treatment>
