# Supplementary material for: New Staphylinidae (Coleoptera) records with new collection data from New Brunswick and an addition to the fauna of Quebec: Staphylininae
Source: Zookeys. 2012 Apr 26;(186):293–348. doi: 10.3897/zookeys.186.2469 (PMC3349199; doi:10.3897/zookeys.186.2469)
Supplement: XML Treatment for Hemiquedius ferox [file zookeys.186.2469-treatment10.xml]

<!DOCTYPE tp:taxon-treatment
  PUBLIC "-//TaxonX//DTD Taxonomic Treatment Publishing DTD v0 20100105//EN" "tax-treatment-NSO.dtd">
<tp:taxon-treatment xmlns:tp="http://www.plazi.org/taxpub"><tp:treatment-meta><mixed-citation publication-type="journal"><person-group><name><surname>Webster</surname><given-names>Reginald P.</given-names></name><name><surname>Smetana</surname><given-names>Aleš</given-names></name><name><surname>Sweeney</surname><given-names>Jon D.</given-names></name><name><surname>DeMerchant</surname><given-names>Ian</given-names></name></person-group><article-title>New Staphylinidae (Coleoptera) records with new collection data from New Brunswick and an addition to the fauna of Quebec: Staphylininae</article-title><source>Zookeys</source><day>26</day><month>4</month><year>2012</year><volume>2012</volume><issue>186</issue><fpage>293</fpage><lpage>348</lpage><pub-id pub-id-type="doi">10.3897/zookeys.186.2469</pub-id></mixed-citation></tp:treatment-meta><tp:nomenclature><tp:taxon-name>
                                <tp:taxon-name-part taxon-name-part-type="genus">Hemiquedius</tp:taxon-name-part>
                                <tp:taxon-name-part taxon-name-part-type="species">ferox</tp:taxon-name-part>
                            <object-id xmlns:xlink="http://www.w3.org/1999/xlink" xlink:type="simple">http://species-id.net/wiki/Hemiquedius_ferox</object-id>
								</tp:taxon-name><tp:taxon-authority>(LeConte, 1878)</tp:taxon-authority><xref ref-type="fig" rid="F10">Map 10</xref></tp:nomenclature><tp:treatment-sec sec-type="Material examined"><title>Material examined.</title><p><bold>New Brunswick, Carleton Co.</bold>, Jackson Falls, <named-content xmlns:xlink="http://www.w3.org/1999/xlink" content-type="dwc:verbatimCoordinates" xlink:type="simple">46.2257°N, 67.7420°W</named-content>, 22.V.2010, R. P. Webster, river margin, in gravel near water on gravel bar <!--PageBreak-->(1, NBM). <bold>Charlotte Co.</bold>, 3.0 km NW of Pomeroy Ridge, <named-content xmlns:xlink="http://www.w3.org/1999/xlink" content-type="dwc:verbatimCoordinates" xlink:type="simple">45.3059°N, 67.4343°W</named-content>, 5.VI.2008, R. P. Webster, alder swamp, in moss hummocks with grasses (2, NBM, RWC); near New River, <named-content xmlns:xlink="http://www.w3.org/1999/xlink" content-type="dwc:verbatimCoordinates" xlink:type="simple">45.2118°N, 66.6179°W</named-content>, 7.VII.2008, R. P. Webster, mixed forest, margin of small pond, treading <italic><tp:taxon-name>Carex</tp:taxon-name></italic> hummock (1, RWC). <bold>Queens Co.</bold>, Grand Lake Meadows P.N.A., <named-content xmlns:xlink="http://www.w3.org/1999/xlink" content-type="dwc:verbatimCoordinates" xlink:type="simple">45.8227°N, 66.1209°W</named-content>, 24.VIII-3.IX.2010, C. Hughes &amp; K. Burgess, old silver maple forest with green ash and seasonally flooded marsh, Lindgren funnel trap (1, AFC). <bold>Sunbury Co.</bold>, Maugerville, Portobello Creek N.W.A., <named-content xmlns:xlink="http://www.w3.org/1999/xlink" content-type="dwc:verbatimCoordinates" xlink:type="simple">45.8992°N, 66.4248°W</named-content>, 27.V.2004, 5.VI.2004, R. P. Webster, silver maple swamp, margin of small vernal pond in leaf litter (2, RWC); near Sunpoke Lake, <named-content xmlns:xlink="http://www.w3.org/1999/xlink" content-type="dwc:verbatimCoordinates" xlink:type="simple">45.7662°N, 66.5526°W</named-content>, 20.VI.2007, R. P. Webster, seasonally flooded marsh, treading (1 sex undetermined, RWC). <bold>York Co.</bold>, Fredericton, University of New Brunswick Woodlot, <named-content xmlns:xlink="http://www.w3.org/1999/xlink" content-type="dwc:verbatimCoordinates" xlink:type="simple">45.9391°N, 66.6747°W</named-content>, 17.VIII.2009, R. Webster, D. McAlpine, &amp; G. Forbes, within wall of a beaver (<italic><tp:taxon-name>Castor canadensis</tp:taxon-name></italic>) lodge (4 ♀, RWC).
                            </p></tp:treatment-sec><tp:treatment-sec sec-type="Collection and habitat data"><title>Collection and habitat data.</title><p><italic><tp:taxon-name>Hemiquedius ferox</tp:taxon-name></italic>was reported by <xref ref-type="bibr" rid="B23">Smetana (1971a)</xref> from various wet habitats, such as swamps, lake margins, and marshes. Adults were found in wet moss and leaves and in beaver lodges in late fall. Adults were found in similar habitats in New Brunswick, including an alder swamp, silver maple (<italic><tp:taxon-name>Acer saccharinum</tp:taxon-name></italic> L.) swamps, pond margins, a seasonally flooded marsh, a gravel bar on river, and a beaver lodge. Adults occurred in moss and <italic><tp:taxon-name>Carex</tp:taxon-name></italic> hummocks, in leaf litter along vernal pond margins and within the wall of a beaver lodge. Adults were collected by sifting litter and moss or treading vegetation into water. One individual was collected in a Lindgren funnel trap. Adults were captured during May, June, July, August, and September.
                            </p></tp:treatment-sec><tp:treatment-sec sec-type="Distribution"><title>Distribution in Canada and Alaska.</title><p>ON, QC, <bold>NB</bold>, NS (<xref ref-type="bibr" rid="B23">Smetana 1971a</xref>). It is apparent from the above records that <italic><tp:taxon-name>Hemiquedius ferox</tp:taxon-name></italic> is more widely distributed in the Maritime provinces than was suggested by the collection records reported in <xref ref-type="bibr" rid="B19">Majka et al. (2009)</xref>.
                            </p><fig id="F10" position="float" orientation="portrait"><label>Map 10.</label><caption><p>Collection localities in New Brunswick, Canada of <italic><tp:taxon-name>Hemiquedius ferox</tp:taxon-name></italic>.</p></caption><graphic xmlns:xlink="http://www.w3.org/1999/xlink" xlink:href="ZooKeys-186-293-g010.jpg" position="float" orientation="portrait" xlink:type="simple"/></fig></tp:treatment-sec><ref-list><ref id="B23"><mixed-citation xmlns:xlink="http://www.w3.org/1999/xlink" xlink:type="simple"><person-group><name name-style="western"><surname>Smetana</surname><given-names>A</given-names></name></person-group> (<year>1971a</year>)<article-title> Revision of the tribe Quediini of America north of Mexico (Coleoptera: Staphylinidae).</article-title><source>Memoirs of the Entomological Society of Canada </source><volume>79</volume>: <fpage>1</fpage>-<lpage>303</lpage>. doi: <ext-link ext-link-type="uri" xlink:href="http://dx.doi.org/10.4039/entm10379fv" xlink:type="simple">10.4039/entm10379fv</ext-link></mixed-citation></ref><ref id="B19"><mixed-citation xmlns:xlink="http://www.w3.org/1999/xlink" xlink:type="simple"><person-group><name name-style="western"><surname>Majka</surname><given-names>CG</given-names></name><name name-style="western"><surname>Michaud</surname><given-names>J-P</given-names></name><name name-style="western"><surname>Moreau</surname><given-names>G</given-names></name><name name-style="western"><surname>Smetana</surname><given-names>A</given-names></name></person-group> (<year>2009</year>)<article-title> <italic>Philonthus hepaticus</italic> (Coleoptera, Staphylinidae) in eastern Canada: are distribution gaps distinctive features or collecting artifacts?</article-title> In: <person-group><name name-style="western"><surname>Majka</surname><given-names>CG</given-names></name><name name-style="western"><surname>Klimaszewski</surname><given-names>J</given-names></name></person-group> (<role>Eds</role>). <issue-title> Biodiversity, biosystematics, and ecology of Canadian Coleoptera II.</issue-title><source>ZooKeys </source><volume>22</volume>: <fpage>347</fpage>–<lpage>354</lpage>. doi: <ext-link ext-link-type="uri" xlink:href="http://dx.doi.org/10.3897/zookeys.22.208" xlink:type="simple">10.3897/zookeys.22.208</ext-link></mixed-citation></ref></ref-list></tp:taxon-treatment>
