# Supplementary material for: New Staphylinidae (Coleoptera) records with new collection data from New Brunswick and an addition to the fauna of Quebec: Staphylininae
Source: Zookeys. 2012 Apr 26;(186):293–348. doi: 10.3897/zookeys.186.2469 (PMC3349199; doi:10.3897/zookeys.186.2469)
Supplement: XML Treatment for Heterothops minor [file zookeys.186.2469-treatment11.xml]

<!DOCTYPE tp:taxon-treatment
  PUBLIC "-//TaxonX//DTD Taxonomic Treatment Publishing DTD v0 20100105//EN" "tax-treatment-NSO.dtd">
<tp:taxon-treatment xmlns:tp="http://www.plazi.org/taxpub"><tp:treatment-meta><mixed-citation publication-type="journal"><person-group><name><surname>Webster</surname><given-names>Reginald P.</given-names></name><name><surname>Smetana</surname><given-names>Aleš</given-names></name><name><surname>Sweeney</surname><given-names>Jon D.</given-names></name><name><surname>DeMerchant</surname><given-names>Ian</given-names></name></person-group><article-title>New Staphylinidae (Coleoptera) records with new collection data from New Brunswick and an addition to the fauna of Quebec: Staphylininae</article-title><source>Zookeys</source><day>26</day><month>4</month><year>2012</year><volume>2012</volume><issue>186</issue><fpage>293</fpage><lpage>348</lpage><pub-id pub-id-type="doi">10.3897/zookeys.186.2469</pub-id></mixed-citation></tp:treatment-meta><tp:nomenclature><tp:taxon-name>
                                <tp:taxon-name-part taxon-name-part-type="genus">Heterothops</tp:taxon-name-part>
                                <tp:taxon-name-part taxon-name-part-type="species">minor</tp:taxon-name-part>
                            <object-id xmlns:xlink="http://www.w3.org/1999/xlink" xlink:type="simple">http://species-id.net/wiki/Heterothops_minor</object-id>
								</tp:taxon-name><tp:taxon-authority>Smetana, 1971</tp:taxon-authority><xref ref-type="fig" rid="F11">Map 11</xref></tp:nomenclature><tp:treatment-sec sec-type="Material examined"><title>Material examined.</title><p><bold>New Brunswick, York Co.</bold>, Upper Brockway, <named-content xmlns:xlink="http://www.w3.org/1999/xlink" content-type="dwc:verbatimCoordinates" xlink:type="simple">45.5684°N, 67.0993°W</named-content>, 23.IV.2006, R. P. Webster, forested black spruce bog, in sphagnum (1, RWC).
                            </p></tp:treatment-sec><tp:treatment-sec sec-type="Collection and habitat data"><title>Collection and habitat data.</title><p>Little is known about the habitat associations of this species.<xref ref-type="bibr" rid="B26">Smetana (1976)</xref> reported specimens from under driftwood on a muddy river bank and from a pitfall trap on the margin of swampy pool in the Northwest Territories. The single adult from New Brunswick was sifted from sphagnum in a forested black spruce bog in late April.<!--PageBreak-->
                            </p></tp:treatment-sec><tp:treatment-sec sec-type="Distribution"><title>Distribution in Canada and Alaska.</title><p>NT<bold>,</bold> BC, AB, MB, ON, QC, <bold>NB</bold>, NS, NF (<xref ref-type="bibr" rid="B23">Smetana 1971a</xref>, <xref ref-type="bibr" rid="B25">1973</xref>, <xref ref-type="bibr" rid="B26">1976</xref>, <xref ref-type="bibr" rid="B28">1981</xref>).
                            </p><fig id="F11" position="float" orientation="portrait"><label>Map 11.</label><caption><p>Collection localities in New Brunswick, Canada of <italic><tp:taxon-name>Heterothops minor</tp:taxon-name></italic>.</p></caption><graphic xmlns:xlink="http://www.w3.org/1999/xlink" xlink:href="ZooKeys-186-293-g011.jpg" position="float" orientation="portrait" xlink:type="simple"/></fig></tp:treatment-sec><ref-list><ref id="B26"><mixed-citation xmlns:xlink="http://www.w3.org/1999/xlink" xlink:type="simple"><person-group><name name-style="western"><surname>Smetana</surname><given-names>A</given-names></name></person-group> (<year>1976</year>)<article-title> Revision of the tribe Quediini of America north of Mexico (Coleoptera: Staphylinidae). Supplementum 3.</article-title><source>The Canadian Entomologist </source><volume>108</volume>: <fpage>169</fpage>-<lpage>184</lpage>. doi: <ext-link ext-link-type="uri" xlink:href="http://dx.doi.org/10.4039/Ent108169-2" xlink:type="simple">10.4039/Ent108169-2</ext-link></mixed-citation></ref><ref id="B23"><mixed-citation xmlns:xlink="http://www.w3.org/1999/xlink" xlink:type="simple"><person-group><name name-style="western"><surname>Smetana</surname><given-names>A</given-names></name></person-group> (<year>1971a</year>)<article-title> Revision of the tribe Quediini of America north of Mexico (Coleoptera: Staphylinidae).</article-title><source>Memoirs of the Entomological Society of Canada </source><volume>79</volume>: <fpage>1</fpage>-<lpage>303</lpage>. doi: <ext-link ext-link-type="uri" xlink:href="http://dx.doi.org/10.4039/entm10379fv" xlink:type="simple">10.4039/entm10379fv</ext-link></mixed-citation></ref><ref id="B25"><mixed-citation xmlns:xlink="http://www.w3.org/1999/xlink" xlink:type="simple"><person-group><name name-style="western"><surname>Smetana</surname><given-names>A</given-names></name></person-group> (<year>1973</year>)<article-title> Revision of the tribe Quediini of America north of Mexico (Coleoptera: Staphylinidae). Supplementum 2.</article-title><source>The Canadian Entomologist </source><volume>105</volume>: <fpage>1421</fpage>-<lpage>1434</lpage>. doi: <ext-link ext-link-type="uri" xlink:href="http://dx.doi.org/10.4039/Ent1051421-11" xlink:type="simple">10.4039/Ent1051421-11</ext-link></mixed-citation></ref><ref id="B28"><mixed-citation xmlns:xlink="http://www.w3.org/1999/xlink" xlink:type="simple"><person-group><name name-style="western"><surname>Smetana</surname><given-names>A</given-names></name></person-group> (<year>1981</year>)<article-title> Revision of the tribe Quediini of America north of Mexico (Coleoptera: Staphylinidae). Supplementum 5.</article-title><source>The Canadian Entomologist </source><volume>113</volume>: <fpage>631</fpage>-<lpage>644</lpage>. doi: <ext-link ext-link-type="uri" xlink:href="http://dx.doi.org/10.4039/Ent113631-7" xlink:type="simple">10.4039/Ent113631-7</ext-link></mixed-citation></ref></ref-list></tp:taxon-treatment>
