# Supplementary material for: New Staphylinidae (Coleoptera) records with new collection data from New Brunswick and an addition to the fauna of Quebec: Staphylininae
Source: Zookeys. 2012 Apr 26;(186):293–348. doi: 10.3897/zookeys.186.2469 (PMC3349199; doi:10.3897/zookeys.186.2469)
Supplement: XML Treatment for Quedius (Microsaurus) canadensis [file zookeys.186.2469-treatment14.xml]

<!DOCTYPE tp:taxon-treatment
  PUBLIC "-//TaxonX//DTD Taxonomic Treatment Publishing DTD v0 20100105//EN" "tax-treatment-NSO.dtd">
<tp:taxon-treatment xmlns:tp="http://www.plazi.org/taxpub"><tp:treatment-meta><mixed-citation publication-type="journal"><person-group><name><surname>Webster</surname><given-names>Reginald P.</given-names></name><name><surname>Smetana</surname><given-names>Aleš</given-names></name><name><surname>Sweeney</surname><given-names>Jon D.</given-names></name><name><surname>DeMerchant</surname><given-names>Ian</given-names></name></person-group><article-title>New Staphylinidae (Coleoptera) records with new collection data from New Brunswick and an addition to the fauna of Quebec: Staphylininae</article-title><source>Zookeys</source><day>26</day><month>4</month><year>2012</year><volume>2012</volume><issue>186</issue><fpage>293</fpage><lpage>348</lpage><pub-id pub-id-type="doi">10.3897/zookeys.186.2469</pub-id></mixed-citation></tp:treatment-meta><tp:nomenclature><tp:taxon-name>
                                <tp:taxon-name-part taxon-name-part-type="genus">Quedius</tp:taxon-name-part>
                                (<tp:taxon-name-part taxon-name-part-type="genus">Microsaurus</tp:taxon-name-part>)
                                <tp:taxon-name-part taxon-name-part-type="species">canadensis</tp:taxon-name-part>
                            <object-id xmlns:xlink="http://www.w3.org/1999/xlink" xlink:type="simple">http://species-id.net/wiki/Quedius_canadensis</object-id>
								</tp:taxon-name><tp:taxon-authority>(Casey, 1915)</tp:taxon-authority><xref ref-type="fig" rid="F14">Map 14</xref></tp:nomenclature><tp:treatment-sec sec-type="Material examined"><title>Material examined.</title><p><bold>Additional New Brunswick records. Carleton Co.</bold>, Jackson Falls, Bell Forest, <named-content xmlns:xlink="http://www.w3.org/1999/xlink" content-type="dwc:verbatimCoordinates" xlink:type="simple">46.2200°N, 67.7231°W</named-content>, 18.IX.2006, R. P. Webster, mature hardwood forest, under bark of large, dead, standing basswood covered with bracket fungi (1 ♂, RWC); same locality, 4–12.VI.2008, 12–19.VI.2008, 5–12.VII.2008, 23–28.IV.2009, 9–14.V.2009, 14–20.V.2009, 9–16.VI.2009, R. Webster &amp; M.-A. Giguère, mature hardwood forest, Lindgren funnel traps (2 ♂, 3 ♀, 6 sex undetermined, AFC, NBM, RWC). <bold>Charlotte Co.</bold>, 10 km NW of New River Beach, <named-content xmlns:xlink="http://www.w3.org/1999/xlink" content-type="dwc:verbatimCoordinates" xlink:type="simple">45.2110°N, 66.6170°W</named-content>, 30.IV-17.V.2010, R. P. Webster &amp; V. Webster, coll., old-growth eastern white cedar forest, Lindgren funnel trap (1, AFC). <bold>Queens Co.</bold>, Cranberry Lake P.N.A., <named-content xmlns:xlink="http://www.w3.org/1999/xlink" content-type="dwc:verbatimCoordinates" xlink:type="simple">46.1125°N, 65.6075°W</named-content>, 24.IV-5 V.2009, R. Webster &amp; M.-A. Giguère, mature red oak forest, Lindgren funnel traps (5, AFC, NBM). <bold>Restigouche Co.</bold>, Jacquet River Gorge P.N.A., <named-content xmlns:xlink="http://www.w3.org/1999/xlink" content-type="dwc:verbatimCoordinates" xlink:type="simple">47.8160°N, 66.0083°W</named-content>, 14.VIII.2010, R. P. Webster, old eastern white cedar forest, in polypore fungi on <italic><tp:taxon-name>Populus</tp:taxon-name></italic> log (1, NBM); Dionne Brook P.N.A., <named-content xmlns:xlink="http://www.w3.org/1999/xlink" content-type="dwc:verbatimCoordinates" xlink:type="simple">47.9030°N, 68.3503°W</named-content>, 28.VII-9.VIII.2011, 9–23.VIII.2011, M. Roy &amp; V. Webster, old-growth northern hardwood forest, Lindgren funnel trap (2, NBM); same locality and collectors but <named-content xmlns:xlink="http://www.w3.org/1999/xlink" content-type="dwc:verbatimCoordinates" xlink:type="simple">47.9064°N, 68.3441°W</named-content>, 27.VI-14.VII.2011, 9–23.VIII.2011, old-growth white spruce and balsam fir forest, Lindgren funnel traps (2, AFC, NBM). <bold>Sunbury Co.</bold>, Acadia Research Forest, <named-content xmlns:xlink="http://www.w3.org/1999/xlink" content-type="dwc:verbatimCoordinates" xlink:type="simple">45.9866°N, 66.3841°W</named-content>, 28.IV-8.V.2009, 8–13.V.2009, 13–19.V.2009, 2–9.VI.2009, 29.VII-4.VIII.2009, R. Webster &amp; M.-A. Giguère, mature (110 year-old) red spruce forest with scattered red maple and balsam fir, Lindgren funnel traps (1 ♂, 13 sex undetermined, AFC, RWC). <bold>York Co.</bold>, Charters Settlement, <named-content xmlns:xlink="http://www.w3.org/1999/xlink" content-type="dwc:verbatimCoordinates" xlink:type="simple">45.8395°N, 66.7391°W</named-content>, 25–29.IV.2008, R. P. Webster, mixed forest, Lindgren funnel trap (1 ♂, RWC); 15 km W of Tracy, off Rt. 645, <named-content xmlns:xlink="http://www.w3.org/1999/xlink" content-type="dwc:verbatimCoordinates" xlink:type="simple">45.6848°N, 66.8821°W</named-content>, 25.IV-4V.2009, 4–11.V.2009, 11–19.V.2009, R. Webster &amp; M.-A. Giguère, mature (120–180 year-old) red pine forest, Lindgren funnel traps (3 ♂, 4 sex undetermined, AFC, RWC); 14 km WSW of Tracy, S of Rt. 645, <named-content xmlns:xlink="http://www.w3.org/1999/xlink" content-type="dwc:verbatimCoordinates" xlink:type="simple">45.6741°N, 66.8661°W</named-content>, 26.IV-10.V.2010, R. Webster &amp; C. MacKay, coll., old mixed forest with red and white spruce, red and white pine, balsam fir, eastern white cedar, red maple, and <italic><tp:taxon-name>Populus</tp:taxon-name></italic> sp., Lindgren funnel traps (2, AFC).
                            </p></tp:treatment-sec><tp:treatment-sec sec-type="Collection and habitat data"><title>Collection and habitat data.</title><p>Little is known about the habitat associations of this species. <xref ref-type="bibr" rid="B25">Smetana (1973)</xref> reported a specimen from <italic><tp:taxon-name>Polyporus betulinus</tp:taxon-name></italic> (Bull.) Fr. In New Brunswick, one specimen was collected from under bark of a large, dead, standing basswood covered with bracket fungi (polypore fungi), one from under bark of a spruce log, and another in a polypore fungi on a <italic><tp:taxon-name>Populus</tp:taxon-name></italic> log. Many specimens were captured in Lindgren funnel traps deployed in a variety of forest types, including an old red pine (<italic><tp:taxon-name>Pinus resinosa</tp:taxon-name></italic> Ait.) forest, a hardwood with sugar maple (<italic><tp:taxon-name>Acer saccharum</tp:taxon-name></italic> Marsh.) and American beech (<italic><tp:taxon-name>Fagus grandifolia</tp:taxon-name></italic> Ehrh.), an old-growth northern hardwood forest, a red spruce forest, an old-growth white spruce and balsam fir forest, a mixed forest, and an old eastern white cedar forest. These traps mimic tree trunks (<xref ref-type="bibr" rid="B14">Lindgren 1983</xref>), and it is possible that this species lives in microhabitats associated with standing trees. Adults were collected in April, May, June, July, August, and September<!--PageBreak-->.
                            </p></tp:treatment-sec><tp:treatment-sec sec-type="Distribution"><title>Distribution in Canada and Alaska.</title><p>ON, QC, NB, NS (<xref ref-type="bibr" rid="B23">Smetana 1971a</xref>, <xref ref-type="bibr" rid="B25">1973</xref>, <xref ref-type="bibr" rid="B27">1978</xref>; <xref ref-type="bibr" rid="B3">Bishop et al. 2009</xref>). This species was previously known in New Brunswick from one specimen collected in Dalhousie during 1925 by Johansen (<xref ref-type="bibr" rid="B23">Smetana 1971a</xref>).
                            </p><fig id="F14" position="float" orientation="portrait"><label>Map 14.</label><caption><p>Collection localities in New Brunswick, Canada of <italic><tp:taxon-name>Quedius canadensis</tp:taxon-name></italic>.</p></caption><graphic xmlns:xlink="http://www.w3.org/1999/xlink" xlink:href="ZooKeys-186-293-g014.jpg" position="float" orientation="portrait" xlink:type="simple"/></fig></tp:treatment-sec><ref-list><ref id="B25"><mixed-citation xmlns:xlink="http://www.w3.org/1999/xlink" xlink:type="simple"><person-group><name name-style="western"><surname>Smetana</surname><given-names>A</given-names></name></person-group> (<year>1973</year>)<article-title> Revision of the tribe Quediini of America north of Mexico (Coleoptera: Staphylinidae). Supplementum 2.</article-title><source>The Canadian Entomologist </source><volume>105</volume>: <fpage>1421</fpage>-<lpage>1434</lpage>. doi: <ext-link ext-link-type="uri" xlink:href="http://dx.doi.org/10.4039/Ent1051421-11" xlink:type="simple">10.4039/Ent1051421-11</ext-link></mixed-citation></ref><ref id="B14"><mixed-citation xmlns:xlink="http://www.w3.org/1999/xlink" xlink:type="simple"><person-group><name name-style="western"><surname>Lindgren</surname><given-names>BS</given-names></name></person-group> (<year>1983</year>)<article-title> A multiple funnel trap for scolytid beetles (Coleoptera).</article-title><source>The Canadian Entomologist </source><volume>115</volume>: <fpage>299</fpage>-<lpage>302</lpage>. doi: <ext-link ext-link-type="uri" xlink:href="http://dx.doi.org/10.4039/Ent115299-3" xlink:type="simple">10.4039/Ent115299-3</ext-link></mixed-citation></ref><ref id="B23"><mixed-citation xmlns:xlink="http://www.w3.org/1999/xlink" xlink:type="simple"><person-group><name name-style="western"><surname>Smetana</surname><given-names>A</given-names></name></person-group> (<year>1971a</year>)<article-title> Revision of the tribe Quediini of America north of Mexico (Coleoptera: Staphylinidae).</article-title><source>Memoirs of the Entomological Society of Canada </source><volume>79</volume>: <fpage>1</fpage>-<lpage>303</lpage>. doi: <ext-link ext-link-type="uri" xlink:href="http://dx.doi.org/10.4039/entm10379fv" xlink:type="simple">10.4039/entm10379fv</ext-link></mixed-citation></ref><ref id="B27"><mixed-citation xmlns:xlink="http://www.w3.org/1999/xlink" xlink:type="simple"><person-group><name name-style="western"><surname>Smetana</surname><given-names>A</given-names></name></person-group> (<year>1978</year>)<article-title> Revision of the tribe Quediini of America north of Mexico (Coleoptera: Staphylinidae). Supplementum 4.</article-title><source>The Canadian Entomologist </source><volume>110</volume>: <fpage>815</fpage>-<lpage>840</lpage>. doi: <ext-link ext-link-type="uri" xlink:href="http://dx.doi.org/10.4039/Ent110815-8" xlink:type="simple">10.4039/Ent110815-8</ext-link></mixed-citation></ref><ref id="B3"><mixed-citation xmlns:xlink="http://www.w3.org/1999/xlink" xlink:type="simple"><person-group><name name-style="western"><surname>Bishop</surname><given-names>DJ</given-names></name><name name-style="western"><surname>Majka</surname><given-names>CG</given-names></name><name name-style="western"><surname>Bondrup-Nielsen</surname><given-names>S</given-names></name><name name-style="western"><surname>Peck</surname><given-names>SB</given-names></name></person-group> (<year>2009</year>)<article-title> Deadwood and saproxylic beetle diversity in naturally disturbed and managed spruce forests in Nova Scotia.</article-title> In: <person-group><name name-style="western"><surname>Majka</surname><given-names>CG</given-names></name><name name-style="western"><surname>Klimaszewski</surname><given-names>J</given-names></name></person-group> (<role>Eds</role>). <issue-title> Biodiversity, biosystematics, and ecology of Canadian Coleoptera II.</issue-title><source>ZooKeys </source><volume>22</volume>: <fpage>309</fpage>–<lpage>340</lpage>. doi: <ext-link ext-link-type="uri" xlink:href="http://dx.doi.org/10.3897/zookeys.22.144" xlink:type="simple">10.3897/zookeys.22.144</ext-link></mixed-citation></ref></ref-list></tp:taxon-treatment>
