# Supplementary material for: New Staphylinidae (Coleoptera) records with new collection data from New Brunswick and an addition to the fauna of Quebec: Staphylininae
Source: Zookeys. 2012 Apr 26;(186):293–348. doi: 10.3897/zookeys.186.2469 (PMC3349199; doi:10.3897/zookeys.186.2469)
Supplement: XML Treatment for Quedius (Microsaurus) criddlei [file zookeys.186.2469-treatment15.xml]

<!DOCTYPE tp:taxon-treatment
  PUBLIC "-//TaxonX//DTD Taxonomic Treatment Publishing DTD v0 20100105//EN" "tax-treatment-NSO.dtd">
<tp:taxon-treatment xmlns:tp="http://www.plazi.org/taxpub"><tp:treatment-meta><mixed-citation publication-type="journal"><person-group><name><surname>Webster</surname><given-names>Reginald P.</given-names></name><name><surname>Smetana</surname><given-names>Aleš</given-names></name><name><surname>Sweeney</surname><given-names>Jon D.</given-names></name><name><surname>DeMerchant</surname><given-names>Ian</given-names></name></person-group><article-title>New Staphylinidae (Coleoptera) records with new collection data from New Brunswick and an addition to the fauna of Quebec: Staphylininae</article-title><source>Zookeys</source><day>26</day><month>4</month><year>2012</year><volume>2012</volume><issue>186</issue><fpage>293</fpage><lpage>348</lpage><pub-id pub-id-type="doi">10.3897/zookeys.186.2469</pub-id></mixed-citation></tp:treatment-meta><tp:nomenclature><tp:taxon-name>
                                <tp:taxon-name-part taxon-name-part-type="genus">Quedius</tp:taxon-name-part>
                                (<tp:taxon-name-part taxon-name-part-type="genus">Microsaurus</tp:taxon-name-part>)
                                <tp:taxon-name-part taxon-name-part-type="species">criddlei</tp:taxon-name-part>
                            <object-id xmlns:xlink="http://www.w3.org/1999/xlink" xlink:type="simple">http://species-id.net/wiki/Quedius_criddlei</object-id>
								</tp:taxon-name><tp:taxon-authority>(Casey, 1915)**</tp:taxon-authority><xref ref-type="fig" rid="F15">Map 15</xref></tp:nomenclature><tp:treatment-sec sec-type="Material examined"><title>Material examined.</title><p><bold>New Brunswick, Queens Co.</bold>, Cranberry Lake P.N.A., <named-content xmlns:xlink="http://www.w3.org/1999/xlink" content-type="dwc:verbatimCoordinates" xlink:type="simple">46.1125°N, 65.6075°W</named-content>, 7–13.VII.2011, 20.VII-4.VIII.2011, M. Roy &amp; V. Webster, old red oak forest, Lindgren funnel trap (2 ♀, NBM, RWC). <bold>Restigouche Co.</bold>, Dionne Brook P.N.A., <named-content xmlns:xlink="http://www.w3.org/1999/xlink" content-type="dwc:verbatimCoordinates" xlink:type="simple">47.9030°N, 68.3503°W</named-content>, 27.VI-14.VII.2011, 9–23.VIII.2011, M. Roy &amp; V. Webster, old-growth northern hardwood forest, Lindgren funnel traps (2 ♂, 2 ♀, NBM, RWC); same locality and collectors but <named-content xmlns:xlink="http://www.w3.org/1999/xlink" content-type="dwc:verbatimCoordinates" xlink:type="simple">47.9064°N, 68.3441°W</named-content>, 31.V-15.VI.2011, 15–27.VI.2011, 27.VI-14.VII.2011, 14–28.VII.2011, 9–23.VIII.2011, old-growth white spruce and balsam fir forest, Lindgren funnel traps (3 ♂, 6 ♀, AFC, NBM, RWC). <bold>York Co.</bold>, 15 km W of Tracy off Rt. 645, <named-content xmlns:xlink="http://www.w3.org/1999/xlink" content-type="dwc:verbatimCoordinates" xlink:type="simple">45.6848°N, 66.8821°W</named-content>, 1–8.VI.2009, R. Webster &amp; M.-A. Giguère, old red pine forest, Lindgren funnel trap (1 ♀, RWC); same locality and habitat data, 4–16.VI.2010, R. Webster &amp; C. MacKay, Lindgren funnel traps (1 ♂, RWC). <bold>Quebec, Saguenay Co.</bold> Sept-Iles, 20.V.1985, 13.IX.1985, C. Chantal (1♂, 1 ♀, CCC).
                            </p></tp:treatment-sec><tp:treatment-sec sec-type="Collection and habitat data"><title>Collection and habitat data.</title><p>Little is known about the habitat associations of this species. Adults have been taken from leaf litter in <italic><tp:taxon-name>Larix</tp:taxon-name></italic> forests, in rotten Douglas-fir (<italic><tp:taxon-name>Pseudotsuga taxifolia</tp:taxon-name></italic> Britton) and grand fir (<italic><tp:taxon-name>Abies grandis</tp:taxon-name></italic> (Douglas ex. D. Don) Lindl.) logs, under board in a meadow, ex fungus, and in association with the ant <italic><tp:taxon-name>Formica neorufibarbis</tp:taxon-name></italic> Emery (probably accidentally) (<xref ref-type="bibr" rid="B23">Smetana 1971a</xref>). The New Brunswick specimens were collected in Lindgren funnel traps deployed in an old (120- to 180-year-old trees) red pine forest, an old red oak forest, an old-growth northern hardwood forest, and an old-growth white spruce and balsam fir forest. Adults were collected during May, June, July, August, and September in New Brunswick and Quebec.
                            </p></tp:treatment-sec><tp:treatment-sec sec-type="Distribution"><title>Distribution in Canada and Alaska.</title><p>NT, YT, BC, AB, MB, ON, <bold>QC,</bold> <bold>NB</bold> (<xref ref-type="bibr" rid="B23">Smetana 1971a</xref>, <xref ref-type="bibr" rid="B31">1990</xref>). The records from Quebec and New Brunswick represent significant range extensions east of the known distribution of this species reported by <xref ref-type="bibr" rid="B23">Smetana (1971a</xref>, <xref ref-type="bibr" rid="B31">1990</xref>), indicating that this species is transcontinental in distribution in Canada.
                            </p><fig id="F15" position="float" orientation="portrait"><label>Map 16.</label><caption><p>Collection localities in New Brunswick, Canada of <italic><tp:taxon-name>Quedius erythrogaster</tp:taxon-name></italic>.</p></caption><graphic xmlns:xlink="http://www.w3.org/1999/xlink" xlink:href="ZooKeys-186-293-g015.jpg" position="float" orientation="portrait" xlink:type="simple"/></fig></tp:treatment-sec><ref-list><ref id="B23"><mixed-citation xmlns:xlink="http://www.w3.org/1999/xlink" xlink:type="simple"><person-group><name name-style="western"><surname>Smetana</surname><given-names>A</given-names></name></person-group> (<year>1971a</year>)<article-title> Revision of the tribe Quediini of America north of Mexico (Coleoptera: Staphylinidae).</article-title><source>Memoirs of the Entomological Society of Canada </source><volume>79</volume>: <fpage>1</fpage>-<lpage>303</lpage>. doi: <ext-link ext-link-type="uri" xlink:href="http://dx.doi.org/10.4039/entm10379fv" xlink:type="simple">10.4039/entm10379fv</ext-link></mixed-citation></ref><ref id="B31"><mixed-citation xmlns:xlink="http://www.w3.org/1999/xlink" xlink:type="simple"><person-group><name name-style="western"><surname>Smetana</surname><given-names>A</given-names></name></person-group> (<year>1990</year>)<article-title> Revision of the tribe Quediini of America north of Mexico (Coleoptera: Staphylinidae). Supplementum 6.</article-title><source>The Coleopterists Bulletin </source><volume>44</volume>: <fpage>95</fpage>-<lpage>104</lpage>.</mixed-citation></ref></ref-list></tp:taxon-treatment>
