# Supplementary material for: New Staphylinidae (Coleoptera) records with new collection data from New Brunswick and an addition to the fauna of Quebec: Staphylininae
Source: Zookeys. 2012 Apr 26;(186):293–348. doi: 10.3897/zookeys.186.2469 (PMC3349199; doi:10.3897/zookeys.186.2469)
Supplement: XML Treatment for Quedius (Microsaurus) mesomelinus [file zookeys.186.2469-treatment17.xml]

<!DOCTYPE tp:taxon-treatment
  PUBLIC "-//TaxonX//DTD Taxonomic Treatment Publishing DTD v0 20100105//EN" "tax-treatment-NSO.dtd">
<tp:taxon-treatment xmlns:tp="http://www.plazi.org/taxpub"><tp:treatment-meta><mixed-citation publication-type="journal"><person-group><name><surname>Webster</surname><given-names>Reginald P.</given-names></name><name><surname>Smetana</surname><given-names>Aleš</given-names></name><name><surname>Sweeney</surname><given-names>Jon D.</given-names></name><name><surname>DeMerchant</surname><given-names>Ian</given-names></name></person-group><article-title>New Staphylinidae (Coleoptera) records with new collection data from New Brunswick and an addition to the fauna of Quebec: Staphylininae</article-title><source>Zookeys</source><day>26</day><month>4</month><year>2012</year><volume>2012</volume><issue>186</issue><fpage>293</fpage><lpage>348</lpage><pub-id pub-id-type="doi">10.3897/zookeys.186.2469</pub-id></mixed-citation></tp:treatment-meta><tp:nomenclature><tp:taxon-name>
                                <tp:taxon-name-part taxon-name-part-type="genus">Quedius</tp:taxon-name-part>
                                (<tp:taxon-name-part taxon-name-part-type="genus">Microsaurus</tp:taxon-name-part>)
                                <tp:taxon-name-part taxon-name-part-type="species">mesomelinus</tp:taxon-name-part>
                            <object-id xmlns:xlink="http://www.w3.org/1999/xlink" xlink:type="simple">http://species-id.net/wiki/Quedius_mesomelinus</object-id>
								</tp:taxon-name><tp:taxon-authority>(Marsham, 1802)</tp:taxon-authority><xref ref-type="fig" rid="F17">Map 17</xref></tp:nomenclature><tp:treatment-sec sec-type="Material examined"><title>Material examined.</title><p><bold>Additional New Brunswick records, Carleton Co.</bold>, Jackson Falls, Bell Forest, <named-content xmlns:xlink="http://www.w3.org/1999/xlink" content-type="dwc:verbatimCoordinates" xlink:type="simple">46.2200°N, 67.7231°W</named-content>, 18.IX.2006, 9.X.2006, R. P. Webster, mature hardwood forest, under bark of large dead standing basswood covered with bracket fungi (1 ♂, 1 ♀, RWC); same locality, 4–12.VI.2008, 12–19.VI.2008, 19–27.VI.2008, 5–12.VII.2008, 12–19.VII.2008, 19–28.VII.2008, R. P. Webster, mature hardwood forest, Lindgren funnel traps (2 ♂, 4 ♀, 7 sex undetermined, AFC, RWC); same locality, 14–20.V.2009, 16–21.VI.2009 , R. Webster &amp; M.-A. Giguère, mature<!--PageBreak--> hardwood forest, Lindgren funnel traps (2, AFC). <bold>Restigouche, Co.</bold>, Dionne Brook P.N.A., <named-content xmlns:xlink="http://www.w3.org/1999/xlink" content-type="dwc:verbatimCoordinates" xlink:type="simple">47.9064°N, 68.3441°W</named-content>, 27.VI-14.VII.2011, M. Roy &amp; V. Webster, old-growth white spruce and balsam fir forest, Lindgren funnel trap (1, NBM). <bold>York Co.</bold>, Odell Park, <named-content xmlns:xlink="http://www.w3.org/1999/xlink" content-type="dwc:verbatimCoordinates" xlink:type="simple">45.9570°N, 66.6695°W</named-content>, 19.VI.2005, R. P. Webster, moist wood chips and decaying plant material (1 ♀, RWC).
                            </p></tp:treatment-sec><tp:treatment-sec sec-type="Collection and habitat data"><title>Collection and habitat data.</title><p>In Europe, this species is typically found in synanthropic situations in decaying organic materials such as compost (<xref ref-type="bibr" rid="B23">Smetana 1971a</xref>). It has also been reported from mammal burrows, tree holes, and caves in natural settings. In New Brunswick, adults were collected from under bark of a fungus-covered, dead, standing basswood, among moist wood chips and decaying plant material, and from Lindgren funnel traps deployed in a hardwood forest and an old-growth white spruce and balsam fir forest. Adults were captured in June, July, September, and October.
                            </p></tp:treatment-sec><tp:treatment-sec sec-type="Distribution"><title>Distribution in Canada and Alaska.</title><p>AK,BC, AB, MB, ON, QC, NB, NS, NF (<xref ref-type="bibr" rid="B23">Smetana 1971a</xref>; <xref ref-type="bibr" rid="B20">Majka and Smetana 2007</xref>). This adventive species was first reported from New Brunswick by <xref ref-type="bibr" rid="B20">Majka and Smetana (2007)</xref> from specimens collected in Saint John in 1907 by G. Morrisey.
                            </p><fig id="F17" position="float" orientation="portrait"><label>Map 17.</label><caption><p>Collection localities in New Brunswick, Canada of <italic><tp:taxon-name>Quedius mesomelinus</tp:taxon-name></italic>.</p></caption><graphic xmlns:xlink="http://www.w3.org/1999/xlink" xlink:href="ZooKeys-186-293-g017.jpg" position="float" orientation="portrait" xlink:type="simple"/></fig></tp:treatment-sec><ref-list><ref id="B23"><mixed-citation xmlns:xlink="http://www.w3.org/1999/xlink" xlink:type="simple"><person-group><name name-style="western"><surname>Smetana</surname><given-names>A</given-names></name></person-group> (<year>1971a</year>)<article-title> Revision of the tribe Quediini of America north of Mexico (Coleoptera: Staphylinidae).</article-title><source>Memoirs of the Entomological Society of Canada </source><volume>79</volume>: <fpage>1</fpage>-<lpage>303</lpage>. doi: <ext-link ext-link-type="uri" xlink:href="http://dx.doi.org/10.4039/entm10379fv" xlink:type="simple">10.4039/entm10379fv</ext-link></mixed-citation></ref><ref id="B20"><mixed-citation xmlns:xlink="http://www.w3.org/1999/xlink" xlink:type="simple"><person-group><name name-style="western"><surname>Majka</surname><given-names>CG</given-names></name><name name-style="western"><surname>Smetana</surname><given-names>A</given-names></name></person-group> (<year>2007</year>)<article-title> New records of introduced species of <italic>Quedius</italic> Stephens, 1829 (Coleoptera: Staphylinidae) from the Maritime provinces of Canada.</article-title><source>Proceedings of the Entomological Society of Washington </source><volume>109</volume> (<issue>2</issue>): <fpage>427</fpage>-<lpage>434</lpage>.</mixed-citation></ref></ref-list></tp:taxon-treatment>
