# Supplementary material for: New Staphylinidae (Coleoptera) records with new collection data from New Brunswick and an addition to the fauna of Quebec: Staphylininae
Source: Zookeys. 2012 Apr 26;(186):293–348. doi: 10.3897/zookeys.186.2469 (PMC3349199; doi:10.3897/zookeys.186.2469)
Supplement: XML Treatment for Quedius (Quedius) curtipennis [file zookeys.186.2469-treatment19.xml]

<!DOCTYPE tp:taxon-treatment
  PUBLIC "-//TaxonX//DTD Taxonomic Treatment Publishing DTD v0 20100105//EN" "tax-treatment-NSO.dtd">
<tp:taxon-treatment xmlns:tp="http://www.plazi.org/taxpub"><tp:treatment-meta><mixed-citation publication-type="journal"><person-group><name><surname>Webster</surname><given-names>Reginald P.</given-names></name><name><surname>Smetana</surname><given-names>Aleš</given-names></name><name><surname>Sweeney</surname><given-names>Jon D.</given-names></name><name><surname>DeMerchant</surname><given-names>Ian</given-names></name></person-group><article-title>New Staphylinidae (Coleoptera) records with new collection data from New Brunswick and an addition to the fauna of Quebec: Staphylininae</article-title><source>Zookeys</source><day>26</day><month>4</month><year>2012</year><volume>2012</volume><issue>186</issue><fpage>293</fpage><lpage>348</lpage><pub-id pub-id-type="doi">10.3897/zookeys.186.2469</pub-id></mixed-citation></tp:treatment-meta><tp:nomenclature><tp:taxon-name>
                                <tp:taxon-name-part taxon-name-part-type="genus">Quedius</tp:taxon-name-part>
                                (<tp:taxon-name-part taxon-name-part-type="subgenus">Quedius</tp:taxon-name-part>)
                                <tp:taxon-name-part taxon-name-part-type="species">curtipennis</tp:taxon-name-part>
                            <object-id xmlns:xlink="http://www.w3.org/1999/xlink" xlink:type="simple">http://species-id.net/wiki/Quedius_curtipennis</object-id>
								</tp:taxon-name><tp:taxon-authority>Bernhauer, 1908</tp:taxon-authority><xref ref-type="fig" rid="F19">Map 19</xref></tp:nomenclature><tp:treatment-sec sec-type="Material examined"><title>Material examined.</title><p><bold>Additional New Brunswick records. Carleton Co.</bold>, Jackson Falls, Bell Forest, <named-content xmlns:xlink="http://www.w3.org/1999/xlink" content-type="dwc:verbatimCoordinates" xlink:type="simple">46.2152°N, 67.7190°W</named-content>, 21.VIII.2004, 15.IX.2004, R. P. Webster, upper river margin under litter on clay soil (2 ♀, RWC); Hovey Hill P.N.A., <named-content xmlns:xlink="http://www.w3.org/1999/xlink" content-type="dwc:verbatimCoordinates" xlink:type="simple">46.1115°N, 67.7770°W</named-content>, 10.V.2005, R. P. Webster, mature hardwood forest in moist leaf litter and moss on margin of vernal pond (2 ♂, 1♀, RWC). <bold>York Co.</bold>, Pokiok, 2.VI.1995, (G. Gesner) pitfall trap (1♂, AFC); Charters Settlement, <named-content xmlns:xlink="http://www.w3.org/1999/xlink" content-type="dwc:verbatimCoordinates" xlink:type="simple">45.8395°N, 66.7391°W</named-content>, 30.IV.2005, R. P. Webster, mixed forest, in compost (decaying vegetables) (1 ♂, RWC); same locality data, collector, and forest type, 5.IX.2006, in pile of decaying corncobs and cornhusks (1♀, RWC).
                            </p></tp:treatment-sec><tp:treatment-sec sec-type="Collection and habitat data"><title>Collection and habitat data.</title><p>This species has been reported mostly from around human settlements in various kinds of debris and under stones (<xref ref-type="bibr" rid="B23">Smetana (1971a)</xref>. Adults have also been found in natural habitats in moss and leaf litter (<xref ref-type="bibr" rid="B23">Smetana 1971a</xref>, 1978). In New Brunswick, adults were collected in natural habitats (river margin in litter, in moist leaf litter and moss on vernal pond margin in a hardwood forest) and in synanthropic situations (in compost and pile of decaying corncobs and cornhusks near a home). Adults were collected in April, May, June, August, and September.
                            </p></tp:treatment-sec><tp:treatment-sec sec-type="Distribution"><title>Distribution in Canada and Alaska.</title><p>BC, ON, NB, NS (<xref ref-type="bibr" rid="B23">Smetana 1971a</xref>; <xref ref-type="bibr" rid="B20">Majka and Smetana 2007</xref>; <xref ref-type="bibr" rid="B6">Brunke and Marshall 2011</xref>). This adventive species was first reported from New Brunswick and Nova Scotia (and eastern North America) by <xref ref-type="bibr" rid="B20">Majka and Smetana (2007)</xref>. An earlier record (Truro, 1984) from Nova Scotia was later reported by <xref ref-type="bibr" rid="B17">Majka and Klimaszewski (2008a)</xref>. The record from New Brunswick was based on a specimen collected by CG Majka at Mary’s Point in 2002.<!--PageBreak--><!--PageBreak-->
                            </p><fig id="F19" position="float" orientation="portrait"><label>Map 19.</label><caption><p>Collection localities in New Brunswick, Canada of <italic><tp:taxon-name>Quedius curtipennis</tp:taxon-name></italic>.</p></caption><graphic xmlns:xlink="http://www.w3.org/1999/xlink" xlink:href="ZooKeys-186-293-g019.jpg" position="float" orientation="portrait" xlink:type="simple"/></fig></tp:treatment-sec><ref-list><ref id="B23"><mixed-citation xmlns:xlink="http://www.w3.org/1999/xlink" xlink:type="simple"><person-group><name name-style="western"><surname>Smetana</surname><given-names>A</given-names></name></person-group> (<year>1971a</year>)<article-title> Revision of the tribe Quediini of America north of Mexico (Coleoptera: Staphylinidae).</article-title><source>Memoirs of the Entomological Society of Canada </source><volume>79</volume>: <fpage>1</fpage>-<lpage>303</lpage>. doi: <ext-link ext-link-type="uri" xlink:href="http://dx.doi.org/10.4039/entm10379fv" xlink:type="simple">10.4039/entm10379fv</ext-link></mixed-citation></ref><ref id="B20"><mixed-citation xmlns:xlink="http://www.w3.org/1999/xlink" xlink:type="simple"><person-group><name name-style="western"><surname>Majka</surname><given-names>CG</given-names></name><name name-style="western"><surname>Smetana</surname><given-names>A</given-names></name></person-group> (<year>2007</year>)<article-title> New records of introduced species of <italic>Quedius</italic> Stephens, 1829 (Coleoptera: Staphylinidae) from the Maritime provinces of Canada.</article-title><source>Proceedings of the Entomological Society of Washington </source><volume>109</volume> (<issue>2</issue>): <fpage>427</fpage>-<lpage>434</lpage>.</mixed-citation></ref><ref id="B6"><mixed-citation xmlns:xlink="http://www.w3.org/1999/xlink" xlink:type="simple"><person-group><name name-style="western"><surname>Brunke</surname><given-names>AJ</given-names></name><name name-style="western"><surname>Marshall</surname><given-names>SA</given-names></name></person-group> (<year>2011</year>)<article-title> Contributions to the faunistics and bionomics of Staphylinidae (Coleoptera) in northeastern North America: discoveries made through study of the University of Guelph Insect Collection, Ontario, Canada.</article-title><source>ZooKeys </source><volume>75</volume>: <fpage>29</fpage>-<lpage>68</lpage>. doi: <ext-link ext-link-type="uri" xlink:href="http://dx.doi.org/10.3897/zookeys.75.767" xlink:type="simple">10.3897/zookeys.75.767</ext-link></mixed-citation></ref><ref id="B17"><mixed-citation xmlns:xlink="http://www.w3.org/1999/xlink" xlink:type="simple"><person-group><name name-style="western"><surname>Majka</surname><given-names>CG</given-names></name><name name-style="western"><surname>Klimaszewski</surname><given-names>J</given-names></name></person-group> (<year>2008a</year>)<article-title> Adventive Staphylinidae (Coleoptera) of the Maritime provinces of Canada: further contributions.</article-title><source>ZooKeys </source><volume>2</volume>: <fpage>151</fpage>-<lpage>174</lpage>. doi: <ext-link ext-link-type="uri" xlink:href="http://dx.doi.org/10.3897/zookeys.2.5" xlink:type="simple">10.3897/zookeys.2.5</ext-link></mixed-citation></ref></ref-list></tp:taxon-treatment>
