# Supplementary material for: New Staphylinidae (Coleoptera) records with new collection data from New Brunswick and an addition to the fauna of Quebec: Staphylininae
Source: Zookeys. 2012 Apr 26;(186):293–348. doi: 10.3897/zookeys.186.2469 (PMC3349199; doi:10.3897/zookeys.186.2469)
Supplement: XML Treatment for Quedius (Raphirus) frigidus [file zookeys.186.2469-treatment24.xml]

<!DOCTYPE tp:taxon-treatment
  PUBLIC "-//TaxonX//DTD Taxonomic Treatment Publishing DTD v0 20100105//EN" "tax-treatment-NSO.dtd">
<tp:taxon-treatment xmlns:tp="http://www.plazi.org/taxpub"><tp:treatment-meta><mixed-citation publication-type="journal"><person-group><name><surname>Webster</surname><given-names>Reginald P.</given-names></name><name><surname>Smetana</surname><given-names>Aleš</given-names></name><name><surname>Sweeney</surname><given-names>Jon D.</given-names></name><name><surname>DeMerchant</surname><given-names>Ian</given-names></name></person-group><article-title>New Staphylinidae (Coleoptera) records with new collection data from New Brunswick and an addition to the fauna of Quebec: Staphylininae</article-title><source>Zookeys</source><day>26</day><month>4</month><year>2012</year><volume>2012</volume><issue>186</issue><fpage>293</fpage><lpage>348</lpage><pub-id pub-id-type="doi">10.3897/zookeys.186.2469</pub-id></mixed-citation></tp:treatment-meta><tp:nomenclature><tp:taxon-name>
                                <tp:taxon-name-part taxon-name-part-type="genus">Quedius</tp:taxon-name-part>
                                (<tp:taxon-name-part taxon-name-part-type="subgenus">Raphirus</tp:taxon-name-part>)
                                <tp:taxon-name-part taxon-name-part-type="species">frigidus</tp:taxon-name-part>
                            <object-id xmlns:xlink="http://www.w3.org/1999/xlink" xlink:type="simple">http://species-id.net/wiki/Quedius_frigidus</object-id>
								</tp:taxon-name><tp:taxon-authority>Smetana, 1971**</tp:taxon-authority><xref ref-type="fig" rid="F24">Map 24</xref></tp:nomenclature><tp:treatment-sec sec-type="Material examined"><title>Material examined.</title><p><bold>New Brunswick, Restigouche Co.</bold>, Berry Brook P.N.A., <named-content xmlns:xlink="http://www.w3.org/1999/xlink" content-type="dwc:verbatimCoordinates" xlink:type="simple">47.8140°N, 66.7578°W</named-content>, 26.V.2007, R. P. Webster, old-growth eastern white cedar forest in moss and leaf litter near brook (4 ♂, 4 ♀, NBM, RWC); MacFarlane Brook P.N.A., <named-content xmlns:xlink="http://www.w3.org/1999/xlink" content-type="dwc:verbatimCoordinates" xlink:type="simple">47.6018°N, 67.6263°W</named-content>, 25.V.2007, R. P. Webster, old growth eastern white cedar forest in moss near brook (4 ♂, NBM, RWC); Mount Atkinson, 447 m elev., <named-content xmlns:xlink="http://www.w3.org/1999/xlink" content-type="dwc:verbatimCoordinates" xlink:type="simple">47.8192°N, 68.2618°W</named-content>, 23.VI.2010, R. P. Webster, spruce and balsam fir forest (boreal forest), small, shaded, spring-fed brook with mossy margin, in wet moss (1 ♂, RWC).
                            </p></tp:treatment-sec><tp:treatment-sec sec-type="Collection and habitat data"><title>Collection and habitat data.</title><p>Relatively little was previously known about the habitat requirements of this species, although it appears that this species may be associated with moss and leaf litter near small streams and other wetlands. <xref ref-type="bibr" rid="B25">Smetana (1973</xref>, <xref ref-type="bibr" rid="B26">1976</xref>) reported the species from leaf litter in a sphagnum bog, wet sphagnum (treading) along the margin of a large spring, and in leaf litter (sifting) along a small stream. In the Alberta Foothills forests, <italic><tp:taxon-name>Quedius frigidus</tp:taxon-name></italic> was considered to be a mature forest specialist (<xref ref-type="bibr" rid="B21">Pohl et al. 2007</xref>). Adults at the three New Brunswick localities were found in moss and leaf litter near brooks in old-growth eastern white cedar forests and a mature spruce and balsam fir forest on the north-facing slope of a hill. Adults were collected during May and June.
                            </p></tp:treatment-sec><tp:treatment-sec sec-type="Distribution"><title>Distribution in Canada and Alaska.</title><p>AK, NT, ON, <bold>NB</bold>, NF (<xref ref-type="bibr" rid="B25">Smetana 1973</xref>, <xref ref-type="bibr" rid="B26">1976</xref>, <xref ref-type="bibr" rid="B27">1978</xref>, <xref ref-type="bibr" rid="B28">1981</xref>). <xref ref-type="bibr" rid="B23">Smetana (1971a</xref>, <xref ref-type="bibr" rid="B25">1973</xref>) suggested that <italic><tp:taxon-name>Quedius frigidus</tp:taxon-name></italic> was a northern transcontinental species with glacial relic populations in southern areas at higher mountain elevations. The New Brunswick records indicate a more southerly distribution at low elevations in eastern Canada.
                            </p><fig id="F24" position="float" orientation="portrait"><label>Map 24.</label><caption><p>Collection localities in New Brunswick, Canada of <italic><tp:taxon-name>Quedius frigidus</tp:taxon-name></italic>.</p></caption><graphic xmlns:xlink="http://www.w3.org/1999/xlink" xlink:href="ZooKeys-186-293-g024.jpg" position="float" orientation="portrait" xlink:type="simple"/></fig></tp:treatment-sec><ref-list><ref id="B25"><mixed-citation xmlns:xlink="http://www.w3.org/1999/xlink" xlink:type="simple"><person-group><name name-style="western"><surname>Smetana</surname><given-names>A</given-names></name></person-group> (<year>1973</year>)<article-title> Revision of the tribe Quediini of America north of Mexico (Coleoptera: Staphylinidae). Supplementum 2.</article-title><source>The Canadian Entomologist </source><volume>105</volume>: <fpage>1421</fpage>-<lpage>1434</lpage>. doi: <ext-link ext-link-type="uri" xlink:href="http://dx.doi.org/10.4039/Ent1051421-11" xlink:type="simple">10.4039/Ent1051421-11</ext-link></mixed-citation></ref><ref id="B26"><mixed-citation xmlns:xlink="http://www.w3.org/1999/xlink" xlink:type="simple"><person-group><name name-style="western"><surname>Smetana</surname><given-names>A</given-names></name></person-group> (<year>1976</year>)<article-title> Revision of the tribe Quediini of America north of Mexico (Coleoptera: Staphylinidae). Supplementum 3.</article-title><source>The Canadian Entomologist </source><volume>108</volume>: <fpage>169</fpage>-<lpage>184</lpage>. doi: <ext-link ext-link-type="uri" xlink:href="http://dx.doi.org/10.4039/Ent108169-2" xlink:type="simple">10.4039/Ent108169-2</ext-link></mixed-citation></ref><ref id="B21"><mixed-citation xmlns:xlink="http://www.w3.org/1999/xlink" xlink:type="simple"><person-group><name name-style="western"><surname>Pohl</surname><given-names>GR</given-names></name><name name-style="western"><surname>Langor</surname><given-names>DW</given-names></name><name name-style="western"><surname>Spence</surname><given-names>JR</given-names></name></person-group> (<year>2007</year>)<article-title> Rove beetles and ground beetles (Coleoptera: Staphylinidae, Carabidae) as indicators of harvest and regeneration practices in western Canadian foothills forests.</article-title><source>Biological Conservation </source><volume>137</volume>: <fpage>294</fpage>-<lpage>307</lpage>. doi: <ext-link ext-link-type="uri" xlink:href="http://dx.doi.org/10.1016/j.biocon.2007.02.011" xlink:type="simple">10.1016/j.biocon.2007.02.011</ext-link></mixed-citation></ref><ref id="B27"><mixed-citation xmlns:xlink="http://www.w3.org/1999/xlink" xlink:type="simple"><person-group><name name-style="western"><surname>Smetana</surname><given-names>A</given-names></name></person-group> (<year>1978</year>)<article-title> Revision of the tribe Quediini of America north of Mexico (Coleoptera: Staphylinidae). Supplementum 4.</article-title><source>The Canadian Entomologist </source><volume>110</volume>: <fpage>815</fpage>-<lpage>840</lpage>. doi: <ext-link ext-link-type="uri" xlink:href="http://dx.doi.org/10.4039/Ent110815-8" xlink:type="simple">10.4039/Ent110815-8</ext-link></mixed-citation></ref><ref id="B28"><mixed-citation xmlns:xlink="http://www.w3.org/1999/xlink" xlink:type="simple"><person-group><name name-style="western"><surname>Smetana</surname><given-names>A</given-names></name></person-group> (<year>1981</year>)<article-title> Revision of the tribe Quediini of America north of Mexico (Coleoptera: Staphylinidae). Supplementum 5.</article-title><source>The Canadian Entomologist </source><volume>113</volume>: <fpage>631</fpage>-<lpage>644</lpage>. doi: <ext-link ext-link-type="uri" xlink:href="http://dx.doi.org/10.4039/Ent113631-7" xlink:type="simple">10.4039/Ent113631-7</ext-link></mixed-citation></ref><ref id="B23"><mixed-citation xmlns:xlink="http://www.w3.org/1999/xlink" xlink:type="simple"><person-group><name name-style="western"><surname>Smetana</surname><given-names>A</given-names></name></person-group> (<year>1971a</year>)<article-title> Revision of the tribe Quediini of America north of Mexico (Coleoptera: Staphylinidae).</article-title><source>Memoirs of the Entomological Society of Canada </source><volume>79</volume>: <fpage>1</fpage>-<lpage>303</lpage>. doi: <ext-link ext-link-type="uri" xlink:href="http://dx.doi.org/10.4039/entm10379fv" xlink:type="simple">10.4039/entm10379fv</ext-link></mixed-citation></ref></ref-list></tp:taxon-treatment>
