# Supplementary material for: New Staphylinidae (Coleoptera) records with new collection data from New Brunswick and an addition to the fauna of Quebec: Staphylininae
Source: Zookeys. 2012 Apr 26;(186):293–348. doi: 10.3897/zookeys.186.2469 (PMC3349199; doi:10.3897/zookeys.186.2469)
Supplement: XML Treatment for Staphylinus ornaticauda [file zookeys.186.2469-treatment27.xml]

<!DOCTYPE tp:taxon-treatment
  PUBLIC "-//TaxonX//DTD Taxonomic Treatment Publishing DTD v0 20100105//EN" "tax-treatment-NSO.dtd">
<tp:taxon-treatment xmlns:tp="http://www.plazi.org/taxpub"><tp:treatment-meta><mixed-citation publication-type="journal"><person-group><name><surname>Webster</surname><given-names>Reginald P.</given-names></name><name><surname>Smetana</surname><given-names>Aleš</given-names></name><name><surname>Sweeney</surname><given-names>Jon D.</given-names></name><name><surname>DeMerchant</surname><given-names>Ian</given-names></name></person-group><article-title>New Staphylinidae (Coleoptera) records with new collection data from New Brunswick and an addition to the fauna of Quebec: Staphylininae</article-title><source>Zookeys</source><day>26</day><month>4</month><year>2012</year><volume>2012</volume><issue>186</issue><fpage>293</fpage><lpage>348</lpage><pub-id pub-id-type="doi">10.3897/zookeys.186.2469</pub-id></mixed-citation></tp:treatment-meta><tp:nomenclature><tp:taxon-name>
                                <tp:taxon-name-part taxon-name-part-type="genus">Staphylinus</tp:taxon-name-part>
                                <tp:taxon-name-part taxon-name-part-type="species">ornaticauda</tp:taxon-name-part>
                            <object-id xmlns:xlink="http://www.w3.org/1999/xlink" xlink:type="simple">http://species-id.net/wiki/Staphylinus_ornaticauda</object-id>
								</tp:taxon-name><tp:taxon-authority>LeConte, 1863</tp:taxon-authority><xref ref-type="fig" rid="F27">Map 27</xref></tp:nomenclature><tp:treatment-sec sec-type="Material examined"><title>Material examined.</title><p><bold>New Brunswick, Charlotte Co.</bold>, 3 km SW of King Brook Lake, <named-content xmlns:xlink="http://www.w3.org/1999/xlink" content-type="dwc:verbatimCoordinates" xlink:type="simple">45.3194°N, 67.4414°W</named-content>, 27.V.2007, R. P. Webster, eastern white cedar, red maple, and black ash swamp, in moist litter and moss near small pools with <italic><tp:taxon-name>Carex</tp:taxon-name></italic> (2 ♂,<!--PageBreak--> 1 ♀, RWC); 3.5 km NW of Pomeroy Ridge, <named-content xmlns:xlink="http://www.w3.org/1999/xlink" content-type="dwc:verbatimCoordinates" xlink:type="simple">45.3087°N, 67.4362°W</named-content>, 5.VI.2008, 16.VI.2008, R. P. Webster, red maple swamp, in leaves and moss near small vernal pool with <italic><tp:taxon-name>Carex</tp:taxon-name></italic> (1 ♂, 2 ♀, NBM). <bold>Northumberland Co.</bold>, Goodfellow Brook P.N.A., <named-content xmlns:xlink="http://www.w3.org/1999/xlink" content-type="dwc:verbatimCoordinates" xlink:type="simple">46.8943°N, 65.3796°W</named-content>, 23.V.2007, R. P. Webster, old-growth eastern white cedar swamp, in moss and litter on hummock (2 ♂, RWC). <bold>York Co.</bold>, Canterbury, “Browns Mountain Fen”, <named-content xmlns:xlink="http://www.w3.org/1999/xlink" content-type="dwc:verbatimCoordinates" xlink:type="simple">45.8967°N, 67.6343°W</named-content>, 2.V.2005, 29.IV.2006, M.-A. Giguère &amp; R. P. Webster, eastern white cedar swamp, in litter at base of cedar (2 ♂, RWC); same locality but <named-content xmlns:xlink="http://www.w3.org/1999/xlink" content-type="dwc:verbatimCoordinates" xlink:type="simple">45.8957°N, 67.6462°W</named-content>, 29.IV.2006, R. P. Webster, eastern white cedar swamp in sphagnum and litter near vernal pool with <italic><tp:taxon-name>Carex</tp:taxon-name></italic> (1 ♂, 1 ♀, RWC).
                            </p></tp:treatment-sec><tp:treatment-sec sec-type="Collection and habitat data"><title>Collection and habitat data.</title><p><xref ref-type="bibr" rid="B7">Brunke et al. (2011)</xref> reported that <italic><tp:taxon-name>Staphylinus ornaticauda</tp:taxon-name></italic> was restricted to wetlands, such as bogs and fens, with an abundance of sphagnum moss. In New Brunswick, this species appears to be associated with eastern white cedar swamps and fens and red maple swamps on calcareous soils. Adults were collected in eastern white cedar swamps, an eastern white cedar, red maple, and black ash (<italic><tp:taxon-name>Fraxinus nigra</tp:taxon-name></italic> Marsh.) swamp, and in a red maple swamp near an eastern white cedar swamp. Adults occurred in litter at the base of cedars, and in moist litter and moss near small vernal pools with <italic><tp:taxon-name>Carex</tp:taxon-name></italic>. Adults were collected by sifting litter. This species was collected in April, May, and June. This species is flightless (<xref ref-type="bibr" rid="B7">Brunke et al. 2011</xref>). Due to the limited dispersal capabilities, restricted habitat requirements, and apparent rarity, <xref ref-type="bibr" rid="B7">Brunke et al. (2011)</xref> suggested that this species should be studied as a potential species at risk.
                            </p></tp:treatment-sec><tp:treatment-sec sec-type="Distribution"><title>Distribution in Canada and Alaska.</title><p>MB, ON, PQ, <bold>NB</bold>, NS (<xref ref-type="bibr" rid="B9">Campbell and Davies 1991</xref>, as <italic><tp:taxon-name>Staphylinus erythropterus</tp:taxon-name></italic> Linnaeus).
                            </p><fig id="F27" position="float" orientation="portrait"><label>Map 27.</label><caption><p>Collection localities in New Brunswick, Canada of <italic><tp:taxon-name>Staphylinus ornaticuada</tp:taxon-name></italic>.</p></caption><graphic xmlns:xlink="http://www.w3.org/1999/xlink" xlink:href="ZooKeys-186-293-g027.jpg" position="float" orientation="portrait" xlink:type="simple"/></fig></tp:treatment-sec><ref-list><ref id="B7"><mixed-citation xmlns:xlink="http://www.w3.org/1999/xlink" xlink:type="simple"><person-group><name name-style="western"><surname>Brunke</surname><given-names>A</given-names></name><name name-style="western"><surname>Newton</surname><given-names>A</given-names></name><name name-style="western"><surname>Klimaszewski</surname><given-names>J</given-names></name><name name-style="western"><surname>Majka</surname><given-names>C</given-names></name><name name-style="western"><surname>Marshall</surname><given-names>S</given-names></name></person-group> (<year>2011</year>)<article-title> Staphylinidae of eastern Canada and adjacent United States. Key to subfamilies: Staphylininae: tribes and subtribes, and species of Staphylinina.</article-title><source>Canadian Journal of Arthropod Identification </source><volume>12</volume>: <fpage>1</fpage>-<lpage>110</lpage>.</mixed-citation></ref><ref id="B9"><mixed-citation xmlns:xlink="http://www.w3.org/1999/xlink" xlink:type="simple"><person-group><name name-style="western"><surname>Campell</surname><given-names>JM</given-names></name><name name-style="western"><surname>Davies</surname><given-names>A</given-names></name></person-group> (<year>1991</year>) <article-title>Family Staphylinidae: rove beetles</article-title>. In: <person-group><name name-style="western"><surname>Bousquet</surname><given-names>Y</given-names></name></person-group> (<role>Ed</role>) <source>Checklist of Beetles of Canada and Alaska</source>. Publication 1861/E, <publisher-name>Agriculture Canada, Research Branch</publisher-name>, <publisher-loc>Ottawa, Ontario</publisher-loc>, <fpage>86</fpage>–<lpage>124</lpage>.</mixed-citation></ref></ref-list></tp:taxon-treatment>
