# Supplementary material for: New Staphylinidae (Coleoptera) records with new collection data from New Brunswick and an addition to the fauna of Quebec: Staphylininae
Source: Zookeys. 2012 Apr 26;(186):293–348. doi: 10.3897/zookeys.186.2469 (PMC3349199; doi:10.3897/zookeys.186.2469)
Supplement: XML Treatment for Bisnius cephalicus [file zookeys.186.2469-treatment28.xml]

<!DOCTYPE tp:taxon-treatment
  PUBLIC "-//TaxonX//DTD Taxonomic Treatment Publishing DTD v0 20100105//EN" "tax-treatment-NSO.dtd">
<tp:taxon-treatment xmlns:tp="http://www.plazi.org/taxpub"><tp:treatment-meta><mixed-citation publication-type="journal"><person-group><name><surname>Webster</surname><given-names>Reginald P.</given-names></name><name><surname>Smetana</surname><given-names>Aleš</given-names></name><name><surname>Sweeney</surname><given-names>Jon D.</given-names></name><name><surname>DeMerchant</surname><given-names>Ian</given-names></name></person-group><article-title>New Staphylinidae (Coleoptera) records with new collection data from New Brunswick and an addition to the fauna of Quebec: Staphylininae</article-title><source>Zookeys</source><day>26</day><month>4</month><year>2012</year><volume>2012</volume><issue>186</issue><fpage>293</fpage><lpage>348</lpage><pub-id pub-id-type="doi">10.3897/zookeys.186.2469</pub-id></mixed-citation></tp:treatment-meta><tp:nomenclature><tp:taxon-name>
                                <tp:taxon-name-part taxon-name-part-type="genus">Bisnius</tp:taxon-name-part>
                                <tp:taxon-name-part taxon-name-part-type="species">cephalicus</tp:taxon-name-part>
                            <object-id xmlns:xlink="http://www.w3.org/1999/xlink" xlink:type="simple">http://species-id.net/wiki/Bisnius_cephalicus</object-id>
								</tp:taxon-name><tp:taxon-authority>Casey, 1915**</tp:taxon-authority><xref ref-type="fig" rid="F28">Map 28</xref></tp:nomenclature><tp:treatment-sec sec-type="Material examined"><title>Material examined.</title><p><bold>New Brunswick, Restigouche Co.</bold>, 7.5 km S of Saint Arthur, <named-content xmlns:xlink="http://www.w3.org/1999/xlink" content-type="dwc:verbatimCoordinates" xlink:type="simple">47.8283°N, 66.7654°W</named-content>, 14.VI.2006, R. P. Webster, old-growth eastern white cedar forest in moist leaves at base of large white birch (1 ♂, 1 ♀, NBM, RWC); Berry Brook P.N.A., <named-content xmlns:xlink="http://www.w3.org/1999/xlink" content-type="dwc:verbatimCoordinates" xlink:type="simple">47.8140°N, 66.7578°W</named-content>, 26.V.2007, R. P. Webster, old-growth eastern white cedar swamp, in moss and leaf litter under alders (1 ♂, 1 ♀, RWC); MacFarlane Brook P.N.A., <named-content xmlns:xlink="http://www.w3.org/1999/xlink" content-type="dwc:verbatimCoordinates" xlink:type="simple">47.6018°N, 67.6263°W</named-content>, 25.V.2007, R. P. Webster, old-growth eastern white cedar swamp, in moss and leaves under alders near brook (1 ♀, RWC); Jacquet River Gorge P.N.A., <named-content xmlns:xlink="http://www.w3.org/1999/xlink" content-type="dwc:verbatimCoordinates" xlink:type="simple">47.8204°N, 66.0833°W</named-content>, 14.VI.2008, R. P. Webster, river margin in drift material (1 ♂, RWC).
                            </p></tp:treatment-sec><tp:treatment-sec sec-type="Collection and habitat data"><title>Collection and habitat data.</title><p>Little was previously known about the habitat requirements of this species. In New Brunswick, this species was found in leaf litter and moss near brooks in old-growth eastern white cedar forests and in drift material along a river margin (1). Adults were collected in May and June.</p></tp:treatment-sec><tp:treatment-sec sec-type="Distribution"><title>Distribution in Canada and Alaska.</title><p>AB, MB, ON, <bold>NB</bold> (<xref ref-type="bibr" rid="B32">Smetana 1995</xref>). This species was previously known from only three specimens from two localities, a single female from the type locality at “Aweme”, Manitoba and two specimens from George Lake, Alberta (<xref ref-type="bibr" rid="B32">Smetana 1995</xref>) Recently, <xref ref-type="bibr" rid="B6">Brunke and Marshall (2011)</xref> reported another specimen of this species from N. Moosonee, Ontario.
                            </p><fig id="F28" position="float" orientation="portrait"><label>Map 28.</label><caption><p>Collection localities in New Brunswick, Canada of <italic><tp:taxon-name>Bisnius cephalicus</tp:taxon-name></italic>.</p></caption><graphic xmlns:xlink="http://www.w3.org/1999/xlink" xlink:href="ZooKeys-186-293-g028.jpg" position="float" orientation="portrait" xlink:type="simple"/></fig></tp:treatment-sec><ref-list><ref id="B32"><mixed-citation xmlns:xlink="http://www.w3.org/1999/xlink" xlink:type="simple"><person-group><name name-style="western"><surname>Smetana</surname><given-names>A</given-names></name></person-group> (<year>1995</year>)<article-title> Rove beetles of the Philothina of America north of Mexico (Coleoptera: Staphylinidae). Classification, phylogeny and taxonomic revision</article-title>. <source>Memoirs on Entomology, International</source><volume>3</volume>: i–x, <fpage>1</fpage>–<lpage>946</lpage>.</mixed-citation></ref><ref id="B6"><mixed-citation xmlns:xlink="http://www.w3.org/1999/xlink" xlink:type="simple"><person-group><name name-style="western"><surname>Brunke</surname><given-names>AJ</given-names></name><name name-style="western"><surname>Marshall</surname><given-names>SA</given-names></name></person-group> (<year>2011</year>)<article-title> Contributions to the faunistics and bionomics of Staphylinidae (Coleoptera) in northeastern North America: discoveries made through study of the University of Guelph Insect Collection, Ontario, Canada.</article-title><source>ZooKeys </source><volume>75</volume>: <fpage>29</fpage>-<lpage>68</lpage>. doi: <ext-link ext-link-type="uri" xlink:href="http://dx.doi.org/10.3897/zookeys.75.767" xlink:type="simple">10.3897/zookeys.75.767</ext-link></mixed-citation></ref></ref-list></tp:taxon-treatment>
