# Supplementary material for: New Staphylinidae (Coleoptera) records with new collection data from New Brunswick and an addition to the fauna of Quebec: Staphylininae
Source: Zookeys. 2012 Apr 26;(186):293–348. doi: 10.3897/zookeys.186.2469 (PMC3349199; doi:10.3897/zookeys.186.2469)
Supplement: XML Treatment for Bisnius palmi [file zookeys.186.2469-treatment30.xml]

<!DOCTYPE tp:taxon-treatment
  PUBLIC "-//TaxonX//DTD Taxonomic Treatment Publishing DTD v0 20100105//EN" "tax-treatment-NSO.dtd">
<tp:taxon-treatment xmlns:tp="http://www.plazi.org/taxpub"><tp:treatment-meta><mixed-citation publication-type="journal"><person-group><name><surname>Webster</surname><given-names>Reginald P.</given-names></name><name><surname>Smetana</surname><given-names>Aleš</given-names></name><name><surname>Sweeney</surname><given-names>Jon D.</given-names></name><name><surname>DeMerchant</surname><given-names>Ian</given-names></name></person-group><article-title>New Staphylinidae (Coleoptera) records with new collection data from New Brunswick and an addition to the fauna of Quebec: Staphylininae</article-title><source>Zookeys</source><day>26</day><month>4</month><year>2012</year><volume>2012</volume><issue>186</issue><fpage>293</fpage><lpage>348</lpage><pub-id pub-id-type="doi">10.3897/zookeys.186.2469</pub-id></mixed-citation></tp:treatment-meta><tp:nomenclature><tp:taxon-name>
                                <tp:taxon-name-part taxon-name-part-type="genus">Bisnius</tp:taxon-name-part>
                                <tp:taxon-name-part taxon-name-part-type="species">palmi</tp:taxon-name-part>
                            <object-id xmlns:xlink="http://www.w3.org/1999/xlink" xlink:type="simple">http://species-id.net/wiki/Bisnius_palmi</object-id>
								</tp:taxon-name><tp:taxon-authority>Smetana, 1955</tp:taxon-authority><xref ref-type="fig" rid="F29">Map 29</xref></tp:nomenclature><tp:treatment-sec sec-type="Material examined"><title>Material examined.</title><p><bold>New Brunswick, Queens Co.</bold>, near Quarries, <named-content xmlns:xlink="http://www.w3.org/1999/xlink" content-type="dwc:verbatimCoordinates" xlink:type="simple">45.6005°N, 66.0500°W</named-content>, 25.IX.2006, S. Makepeace, contents from barred owl nest box, 8 m high on red maple (1, ♀, RWC); 4 km W of Lower Gagetown, <named-content xmlns:xlink="http://www.w3.org/1999/xlink" content-type="dwc:verbatimCoordinates" xlink:type="simple">45.7466°N, 66.1862°W</named-content>, 30.VII.2006, S. Makepeace, mixed red oak and pine forest, contents of red shouldered hawk nest 12 m high in red oak (3 ♂, 2 ♀, RWC); Pleasant Villa, <named-content xmlns:xlink="http://www.w3.org/1999/xlink" content-type="dwc:verbatimCoordinates" xlink:type="simple">45.7023°N, 66.1732°W</named-content>, 15.VI.2007, S. Makepeace &amp; R. Webster (1, ♀, NBM); Rees, near Grand Lake, <named-content xmlns:xlink="http://www.w3.org/1999/xlink" content-type="dwc:verbatimCoordinates" xlink:type="simple">46.0016°N, 65.9466°W</named-content>, 29.V.2007, S. Makepeace &amp; R. Webster, nest box contents of barred owl (4 ♂, 6 ♀ NBM, RWC); McAlpines near Upper Hampstead Rd., <named-content xmlns:xlink="http://www.w3.org/1999/xlink" content-type="dwc:verbatimCoordinates" xlink:type="simple">45.7250°N, 66.1200°W</named-content>, 3.VI.2007, S. Makepeace &amp; R. Webster, nest contents of barred owl (1 ♂, 1 ♀, NBM); Cranberry Lake P.N.A., <named-content xmlns:xlink="http://www.w3.org/1999/xlink" content-type="dwc:verbatimCoordinates" xlink:type="simple">46.1125°N, 65.6075°W</named-content>, 7–22.VI.2011, 13–20.VII.2011, M. Roy &amp; V. Webster, old red oak forest, Lindgren funnel traps in forest canopy (2 ♂, NBM). <bold>Sunbury Co.</bold>, Noonan, <named-content xmlns:xlink="http://www.w3.org/1999/xlink" content-type="dwc:verbatimCoordinates" xlink:type="simple">45.9923°N, 66.4099°W</named-content>, 2.VI.2007, S. Makepeace &amp; R. P. Webster, nest contents of barred owl from tree hole 7 m high in red maple (1 ♀, NBM). <bold>Westmorland Co.</bold>, Sackville, near Ogden Mill, <named-content xmlns:xlink="http://www.w3.org/1999/xlink" content-type="dwc:verbatimCoordinates" xlink:type="simple">45.9216°N, 64.3893°W</named-content>, 12.V.2006, S. Makepeace, black spruce forest, in nest contents of great horned owl, <italic><tp:taxon-name>Bubo virginianus</tp:taxon-name></italic> (2 ♀, NBM, RWC). <bold>York Co</bold>., Graham Corner, <named-content xmlns:xlink="http://www.w3.org/1999/xlink" content-type="dwc:verbatimCoordinates" xlink:type="simple">45.8565°N, 67.7083°W</named-content>, 26.VI.2007, S. Makepeace &amp; R. Webster, nest contents of barred owl from tree hole in sugar maple (1 ♂, 1 ♀, NBM); Marysville, <named-content xmlns:xlink="http://www.w3.org/1999/xlink" content-type="dwc:verbatimCoordinates" xlink:type="simple">45.9750°N, 66.5700°W</named-content>, 22.VI.2007, S. Makepeace &amp; R. Webster, nest box contents of barred owl (1 ♀, NBM).
                            </p></tp:treatment-sec><tp:treatment-sec sec-type="Collection and habitat data"><title>Collection and habitat data.</title><p>This species was reported by <xref ref-type="bibr" rid="B32">Smetana (1995)</xref> from various habitats associated with trees, such as swallow nests, old squirrel nests, and a red oak tree fork hole. In New Brunswick, all but one of the <italic><tp:taxon-name>Bisnius palmi</tp:taxon-name></italic> specimens were found in the nest contents of a great horned owl (<italic><tp:taxon-name>Bubo virginianus</tp:taxon-name></italic> Gmelin) and barred<!--PageBreak--> owls, which normally nest in tree holes or in artificial nest boxes on trees. This species was also found in the nest contents of a red shouldered hawk (<italic><tp:taxon-name>Buteo lineatus</tp:taxon-name></italic> Gmelin), which makes large nests within forks of large trees. One adult was captured in a Lindgren funnel trap deployed in the canopy of a red oak in an old red oak forest. Adults were collected in May, June, July, and September.
                            </p></tp:treatment-sec><tp:treatment-sec sec-type="Distribution"><title>Distribution in Canada and Alaska.</title><p>ON, <bold>NB</bold>, NS (<xref ref-type="bibr" rid="B32">Smetana 1995</xref>). <italic><tp:taxon-name>Bisnius palmi</tp:taxon-name></italic> is transcontinental in North America, with most records from eastern North America. There is one record from Nova Scotia (Caribou Island). <italic><tp:taxon-name>Bisnius palmi</tp:taxon-name></italic> was originally described from Sicily, Italy, but was apparently an accidental, introduced specimen (<xref ref-type="bibr" rid="B32">Smetana 1995</xref>).
                            </p><fig id="F29" position="float" orientation="portrait"><label>Map 29.</label><caption><p>Collection localities in New Brunswick, Canada of <italic><tp:taxon-name>Bisnius palmi</tp:taxon-name></italic>.</p></caption><graphic xmlns:xlink="http://www.w3.org/1999/xlink" xlink:href="ZooKeys-186-293-g029.jpg" position="float" orientation="portrait" xlink:type="simple"/></fig></tp:treatment-sec><ref-list><ref id="B32"><mixed-citation xmlns:xlink="http://www.w3.org/1999/xlink" xlink:type="simple"><person-group><name name-style="western"><surname>Smetana</surname><given-names>A</given-names></name></person-group> (<year>1995</year>)<article-title> Rove beetles of the Philothina of America north of Mexico (Coleoptera: Staphylinidae). Classification, phylogeny and taxonomic revision</article-title>. <source>Memoirs on Entomology, International</source><volume>3</volume>: i–x, <fpage>1</fpage>–<lpage>946</lpage>.</mixed-citation></ref></ref-list></tp:taxon-treatment>
