# Supplementary material for: New Staphylinidae (Coleoptera) records with new collection data from New Brunswick and an addition to the fauna of Quebec: Staphylininae
Source: Zookeys. 2012 Apr 26;(186):293–348. doi: 10.3897/zookeys.186.2469 (PMC3349199; doi:10.3897/zookeys.186.2469)
Supplement: XML Treatment for Bisnius quediinus [file zookeys.186.2469-treatment31.xml]

<!DOCTYPE tp:taxon-treatment
  PUBLIC "-//TaxonX//DTD Taxonomic Treatment Publishing DTD v0 20100105//EN" "tax-treatment-NSO.dtd">
<tp:taxon-treatment xmlns:tp="http://www.plazi.org/taxpub"><tp:treatment-meta><mixed-citation publication-type="journal"><person-group><name><surname>Webster</surname><given-names>Reginald P.</given-names></name><name><surname>Smetana</surname><given-names>Aleš</given-names></name><name><surname>Sweeney</surname><given-names>Jon D.</given-names></name><name><surname>DeMerchant</surname><given-names>Ian</given-names></name></person-group><article-title>New Staphylinidae (Coleoptera) records with new collection data from New Brunswick and an addition to the fauna of Quebec: Staphylininae</article-title><source>Zookeys</source><day>26</day><month>4</month><year>2012</year><volume>2012</volume><issue>186</issue><fpage>293</fpage><lpage>348</lpage><pub-id pub-id-type="doi">10.3897/zookeys.186.2469</pub-id></mixed-citation></tp:treatment-meta><tp:nomenclature><tp:taxon-name>
                                <tp:taxon-name-part taxon-name-part-type="genus">Bisnius</tp:taxon-name-part>
                                <tp:taxon-name-part taxon-name-part-type="species">quediinus</tp:taxon-name-part>
                            <object-id xmlns:xlink="http://www.w3.org/1999/xlink" xlink:type="simple">http://species-id.net/wiki/Bisnius_quediinus</object-id>
								</tp:taxon-name><tp:taxon-authority>Horn, 1884**</tp:taxon-authority><xref ref-type="fig" rid="F30">Map 30</xref></tp:nomenclature><tp:treatment-sec sec-type="Material examined"><title>Material examined.</title><p><bold>New Brunswick, Queens Co.</bold>, Cranberry Lake P.N.A., <named-content xmlns:xlink="http://www.w3.org/1999/xlink" content-type="dwc:verbatimCoordinates" xlink:type="simple">46.1125°N, 65.6075°W</named-content>, 21–27.V.2009, R. Webster &amp; M.-A. Giguère, mature red oak forest, Lindgren funnel traps (2 ♀, 1 sex undetermined, AFC, RWC); Grand Lake Meadows P.N.A., <named-content xmlns:xlink="http://www.w3.org/1999/xlink" content-type="dwc:verbatimCoordinates" xlink:type="simple">45.8227°N, 66.1209°W</named-content>, 13–25.V.2011, 2–21.VI.2011, 5–19.VII.2011, M. Roy &amp; V. Webster, old silver maple forest and seasonally flooded marsh, Lindgren funnel traps (3, AFC, NBM, RWC). <bold>Restigouche Co.</bold>, Dionne Brook P.N.A., <named-content xmlns:xlink="http://www.w3.org/1999/xlink" content-type="dwc:verbatimCoordinates" xlink:type="simple">47.9030°N, 68.3503°W</named-content>, 27.VI-14.VII.2011, M. Roy &amp; V. Webster, old-growth northern hardwood forest, Lindgren funnel trap (1, NBM). <bold>Sunbury Co.</bold>, Acadia Research Forest, <named-content xmlns:xlink="http://www.w3.org/1999/xlink" content-type="dwc:verbatimCoordinates" xlink:type="simple">45.9866°N, 66.3841°W</named-content>, 28.IV-4.V.2009, 25.V-2.VI.2009, R. Webster &amp; M.-A. Giguère, mature (100 year-old) red spruce forest with scattered red maple and balsam fir, Lindgren funnel traps (1 ♂, 1 sex undetermined, AFC, RWC). <bold>York Co.</bold> New Maryland, off Hwy 2, E of Baker Brook, <named-content xmlns:xlink="http://www.w3.org/1999/xlink" content-type="dwc:verbatimCoordinates" xlink:type="simple">45.8760°N, 66.6252°W</named-content>, 6.IV.2005, R. P. Webster, old growth eastern white cedar swamp, in moss and litter at base of cedar (1 ♂, 1 ♀, RWC); 15 km W of Tracy, off Rt. 645, <named-content xmlns:xlink="http://www.w3.org/1999/xlink" content-type="dwc:verbatimCoordinates" xlink:type="simple">45.6848°N, 66.8821°W</named-content>, 4–11.V.2009, 11–19.V.2009, 28.VI-7.VII.2009, R. Webster &amp; M.-A. Giguère, mature (120- 180 year-old) red pine forest, Lindgren funnel traps (1 ♀, 2 sex undetermined, AFC, RWC); Charters Settlement, <named-content xmlns:xlink="http://www.w3.org/1999/xlink" content-type="dwc:verbatimCoordinates" xlink:type="simple">45.8395°N, 66.7391°W</named-content>, 16–23.V.2009, R. P. Webster, mixed forest, Lindgren funnel trap (1 ♂, RWC).
                            </p></tp:treatment-sec><tp:treatment-sec sec-type="Collection and habitat data"><title>Collection and habitat data.</title><p>Little is known about the habitat associations of this species. <xref ref-type="bibr" rid="B32">Smetana (1995)</xref> speculated that it might live in burrows of mammals or, less likely, in bird nests. Two specimens from New Brunswick were found in moss at the base of a tree in an old-growth eastern white cedar swamp early in the season when some snow and ice were still present. This was possibly an overwintering site. Most specimens were captured in Lindgren funnel traps deployed in a variety of forest types (red pine, red oak, red spruce, mixed forest, old-growth northern hardwood forest). These traps mimic tree trunks (<xref ref-type="bibr" rid="B14">Lindgren 1983</xref>), and it is possible that this species lives in microhabitats associated with standing trees. Adults were collected in April, May, June, and July.
                            </p></tp:treatment-sec><tp:treatment-sec sec-type="Distribution"><title>Distribution in Canada and Alaska.</title><p>QC, <bold>NB</bold> (<xref ref-type="bibr" rid="B32">Smetana 1995</xref>). This rare species was known from only a few localities in Quebec south to Massachusetts and west to Michigan, Kansas, and South Dakota (<xref ref-type="bibr" rid="B32">Smetana 1995</xref>).
                            </p><fig id="F30" position="float" orientation="portrait"><label>Map 30.</label><caption><p>Collection localities in New Brunswick, Canada of <italic><tp:taxon-name>Bisnius quediinus</tp:taxon-name></italic>.</p></caption><graphic xmlns:xlink="http://www.w3.org/1999/xlink" xlink:href="ZooKeys-186-293-g030.jpg" position="float" orientation="portrait" xlink:type="simple"/></fig></tp:treatment-sec><ref-list><ref id="B32"><mixed-citation xmlns:xlink="http://www.w3.org/1999/xlink" xlink:type="simple"><person-group><name name-style="western"><surname>Smetana</surname><given-names>A</given-names></name></person-group> (<year>1995</year>)<article-title> Rove beetles of the Philothina of America north of Mexico (Coleoptera: Staphylinidae). Classification, phylogeny and taxonomic revision</article-title>. <source>Memoirs on Entomology, International</source><volume>3</volume>: i–x, <fpage>1</fpage>–<lpage>946</lpage>.</mixed-citation></ref><ref id="B14"><mixed-citation xmlns:xlink="http://www.w3.org/1999/xlink" xlink:type="simple"><person-group><name name-style="western"><surname>Lindgren</surname><given-names>BS</given-names></name></person-group> (<year>1983</year>)<article-title> A multiple funnel trap for scolytid beetles (Coleoptera).</article-title><source>The Canadian Entomologist </source><volume>115</volume>: <fpage>299</fpage>-<lpage>302</lpage>. doi: <ext-link ext-link-type="uri" xlink:href="http://dx.doi.org/10.4039/Ent115299-3" xlink:type="simple">10.4039/Ent115299-3</ext-link></mixed-citation></ref></ref-list></tp:taxon-treatment>
