# Supplementary material for: New Staphylinidae (Coleoptera) records with new collection data from New Brunswick and an addition to the fauna of Quebec: Staphylininae
Source: Zookeys. 2012 Apr 26;(186):293–348. doi: 10.3897/zookeys.186.2469 (PMC3349199; doi:10.3897/zookeys.186.2469)
Supplement: XML Treatment for Erichsonius alumnus [file zookeys.186.2469-treatment32.xml]

<!DOCTYPE tp:taxon-treatment
  PUBLIC "-//TaxonX//DTD Taxonomic Treatment Publishing DTD v0 20100105//EN" "tax-treatment-NSO.dtd">
<tp:taxon-treatment xmlns:tp="http://www.plazi.org/taxpub"><tp:treatment-meta><mixed-citation publication-type="journal"><person-group><name><surname>Webster</surname><given-names>Reginald P.</given-names></name><name><surname>Smetana</surname><given-names>Aleš</given-names></name><name><surname>Sweeney</surname><given-names>Jon D.</given-names></name><name><surname>DeMerchant</surname><given-names>Ian</given-names></name></person-group><article-title>New Staphylinidae (Coleoptera) records with new collection data from New Brunswick and an addition to the fauna of Quebec: Staphylininae</article-title><source>Zookeys</source><day>26</day><month>4</month><year>2012</year><volume>2012</volume><issue>186</issue><fpage>293</fpage><lpage>348</lpage><pub-id pub-id-type="doi">10.3897/zookeys.186.2469</pub-id></mixed-citation></tp:treatment-meta><tp:nomenclature><tp:taxon-name>
                                <tp:taxon-name-part taxon-name-part-type="genus">Erichsonius</tp:taxon-name-part>
                                <tp:taxon-name-part taxon-name-part-type="species">alumnus</tp:taxon-name-part>
                            <object-id xmlns:xlink="http://www.w3.org/1999/xlink" xlink:type="simple">http://species-id.net/wiki/Erichsonius_alumnus</object-id>
								</tp:taxon-name><tp:taxon-authority>Frank, 1975**</tp:taxon-authority><xref ref-type="fig" rid="F31">Map 31</xref></tp:nomenclature><tp:treatment-sec sec-type="Material examined"><title>Material examined.</title><p><bold>New Brunswick, Charlotte Co.</bold>, ca. 9 km NW of New River, <named-content xmlns:xlink="http://www.w3.org/1999/xlink" content-type="dwc:verbatimCoordinates" xlink:type="simple">45.2067°N, 66.6505°W</named-content>, 13.VI.2008, R. P. Webster, alder swamp near large brook, treading vegetation along brook margin (1 ♀, NBM). <bold>Restigouche Co.</bold>, Little Tobique River near Red Brook, <named-content xmlns:xlink="http://www.w3.org/1999/xlink" content-type="dwc:verbatimCoordinates" xlink:type="simple">47.4465°N, 67.0689°W</named-content>, 13.VI.2006, R. P. Webster, river margin, under debris on clay and sand mix (3 ♂, 5 sex undetermined, RWC). <bold>York Co.</bold>, Charters Settlement, <named-content xmlns:xlink="http://www.w3.org/1999/xlink" content-type="dwc:verbatimCoordinates" xlink:type="simple">45.8404°N, 66.7360°W</named-content>, 27.V.2008, R. P. Webster, brook margin partially shaded by alders, among cobblestones and gravel (1 ♂, RWC); near Mazerolle Settlement, N of Hwy 2 near exit 271, <named-content xmlns:xlink="http://www.w3.org/1999/xlink" content-type="dwc:verbatimCoordinates" xlink:type="simple">45.8764°N, 66.8260°W</named-content>, 7.VI.2008, R. P. Webster, brook margin in beaver meadow, in fine gravel/clay mixed with grass (1 ♂, RWC); 8.4 km W of Tracy, off Rt. 645, <named-content xmlns:xlink="http://www.w3.org/1999/xlink" content-type="dwc:verbatimCoordinates" xlink:type="simple">45.6821°N, 66.7894°W</named-content>, 14.V.2008, R. P. Webster, alder swamp near brook, in leaf litter and grass on hummock (1, NBM).
                            </p></tp:treatment-sec><tp:treatment-sec sec-type="Collection and habitat data"><title>Collection and habitat data.</title><p><italic><tp:taxon-name>Erichsonius alumnu</tp:taxon-name></italic>s appears to be a riparian species associated with river and brook margins. Records in <xref ref-type="bibr" rid="B10">Frank (1975)</xref> included individuals from banks of streams, on mud by a brook, and an individual collected by treading mud by a stream. In New Brunswick, the largest series was collected along a river margin under debris on a sand–clay mix. Other adults were collected from brook margins in alder swamps and a beaver meadow. Adults occurred in grass litter mixed with fine gravel and clay, among cobblestones and gravel, and leaf and grass litter from these brook margin habitats. This species was collected in May and June.
                            </p></tp:treatment-sec><tp:treatment-sec sec-type="Distribution"><title>Distribution in Canada and Alaska.</title><p>ON, QC, <bold>NB</bold> (<xref ref-type="bibr" rid="B10">Frank 1975</xref>).
                            </p><fig id="F31" position="float" orientation="portrait"><label>Map 31.</label><caption><p>Collection localities in New Brunswick, Canada of <italic><tp:taxon-name>Erichsonius alumnus</tp:taxon-name></italic>.</p></caption><graphic xmlns:xlink="http://www.w3.org/1999/xlink" xlink:href="ZooKeys-186-293-g031.jpg" position="float" orientation="portrait" xlink:type="simple"/></fig></tp:treatment-sec><ref-list><ref id="B10"><mixed-citation xmlns:xlink="http://www.w3.org/1999/xlink" xlink:type="simple"><person-group><name name-style="western"><surname>Frank</surname><given-names>JH</given-names></name></person-group> (<year>1975</year>)<article-title> A revision of the New World species of the genus <italic>Erichsonius</italic> Fauvel (Coleoptera: Staphylinidae).</article-title><source>The Coleopterists Bulletin </source><volume>29</volume> (<issue>3</issue>): <fpage>177</fpage>-<lpage>203</lpage>.</mixed-citation></ref></ref-list></tp:taxon-treatment>
