# Supplementary material for: New Staphylinidae (Coleoptera) records with new collection data from New Brunswick and an addition to the fauna of Quebec: Staphylininae
Source: Zookeys. 2012 Apr 26;(186):293–348. doi: 10.3897/zookeys.186.2469 (PMC3349199; doi:10.3897/zookeys.186.2469)
Supplement: XML Treatment for Erichsonius inutilis [file zookeys.186.2469-treatment33.xml]

<!DOCTYPE tp:taxon-treatment
  PUBLIC "-//TaxonX//DTD Taxonomic Treatment Publishing DTD v0 20100105//EN" "tax-treatment-NSO.dtd">
<tp:taxon-treatment xmlns:tp="http://www.plazi.org/taxpub"><tp:treatment-meta><mixed-citation publication-type="journal"><person-group><name><surname>Webster</surname><given-names>Reginald P.</given-names></name><name><surname>Smetana</surname><given-names>Aleš</given-names></name><name><surname>Sweeney</surname><given-names>Jon D.</given-names></name><name><surname>DeMerchant</surname><given-names>Ian</given-names></name></person-group><article-title>New Staphylinidae (Coleoptera) records with new collection data from New Brunswick and an addition to the fauna of Quebec: Staphylininae</article-title><source>Zookeys</source><day>26</day><month>4</month><year>2012</year><volume>2012</volume><issue>186</issue><fpage>293</fpage><lpage>348</lpage><pub-id pub-id-type="doi">10.3897/zookeys.186.2469</pub-id></mixed-citation></tp:treatment-meta><tp:nomenclature><tp:taxon-name>
                                <tp:taxon-name-part taxon-name-part-type="genus">Erichsonius</tp:taxon-name-part>
                                <tp:taxon-name-part taxon-name-part-type="species">inutilis</tp:taxon-name-part>
                            <object-id xmlns:xlink="http://www.w3.org/1999/xlink" xlink:type="simple">http://species-id.net/wiki/Erichsonius_inutilis</object-id>
								</tp:taxon-name><tp:taxon-authority>(Horn, 1884)**</tp:taxon-authority><xref ref-type="fig" rid="F32">Map 32</xref></tp:nomenclature><tp:treatment-sec sec-type="Material examined"><title>Material examined.</title><p><bold>New Brunswick, Queens Co.</bold>, W of Jemseg at “Trout Creek”, <named-content xmlns:xlink="http://www.w3.org/1999/xlink" content-type="dwc:verbatimCoordinates" xlink:type="simple">45.8231°N, 66.1245°W</named-content>, 11.IV.2006, R. P. Webster, silver maple swamp, sifting leaf litter from crotch of silver maple with multiple trunks (1 ♂, 1 sex undetermined, RWC); near Queenstown, <named-content xmlns:xlink="http://www.w3.org/1999/xlink" content-type="dwc:verbatimCoordinates" xlink:type="simple">45.6904°N, 66.1455°W</named-content>, 13.V.2008, R. P. Webster, old hardwood forest, in leaf litter in seepage area near small brook (2 ♂, 1 sex undetermined, RWC); ca. 3.5 km W of Lower Gagetown, <named-content xmlns:xlink="http://www.w3.org/1999/xlink" content-type="dwc:verbatimCoordinates" xlink:type="simple">45.7497°N, 66.1846°W</named-content>, 13.V.2008, R. P. Webster, mature red oak and red maple forest, in moist leaves on margin of vernal pond (1, RWC). <bold>York Co.</bold>, Mazerolle Settlement, <named-content xmlns:xlink="http://www.w3.org/1999/xlink" content-type="dwc:verbatimCoordinates" xlink:type="simple">45.8729°N, 66.8311°W</named-content>, 28.IV.2006, R.<!--PageBreak--> P. Webster, stream margin (sun-exposed), in grass litter on muddy soil (1 ♂, RWC); Kelly’s Creek at Sears Road, <named-content xmlns:xlink="http://www.w3.org/1999/xlink" content-type="dwc:verbatimCoordinates" xlink:type="simple">45.8723°N, 66.8414°W</named-content>, 7.VI.2008, R. P. Webster, <italic><tp:taxon-name>Carex</tp:taxon-name></italic> marsh, treading (1 ♂, RWC); Fredericton at Saint John River, <named-content xmlns:xlink="http://www.w3.org/1999/xlink" content-type="dwc:verbatimCoordinates" xlink:type="simple">45.9598°N, 66.6258°W</named-content>, 19.VII.2005, R. P. Webster, river margin, under drift material (1, RWC).
                            </p></tp:treatment-sec><tp:treatment-sec sec-type="Collection and habitat data"><title>Collection and habitat data.</title><p>Little was previously known about the habitat associations of this species. The only records with habitat data reported in <xref ref-type="bibr" rid="B10">Frank (1975)</xref> included specimens sifted from flood debris, swamp grass, ex nest of a meadow vole (<italic><tp:taxon-name>Microtus pennsylvanicus</tp:taxon-name></italic> Ord), and one individual collected in a tamarack bog. In New Brunswick, this species appears to be associated with moist to wet habitats in forested areas, including seepage areas near small brooks, vernal pond margins, stream and river margins, and <italic><tp:taxon-name>Carex</tp:taxon-name></italic> marsh. Adults were sifted from moist leaves, grass litter on muddy soil, drift material, and by treading <italic><tp:taxon-name>Carex</tp:taxon-name></italic>. A few adults were sifted from leaf litter from the crotch of a silver maple with multiple trunks in early April in a silver maple swamp. This was presumably an overwintering site for these adults. Adults were collected during April, May, June, and July.
                            </p></tp:treatment-sec><tp:treatment-sec sec-type="Distribution"><title>Distribution in Canada and Alaska.</title><p>ON, QC, <bold>NB</bold> (<xref ref-type="bibr" rid="B10">Frank 1975</xref>).
                            </p><fig id="F32" position="float" orientation="portrait"><label>Map 32.</label><caption><p>Collection localities in New Brunswick, Canada of <italic><tp:taxon-name>Erichsonius inutilis</tp:taxon-name></italic>.</p></caption><graphic xmlns:xlink="http://www.w3.org/1999/xlink" xlink:href="ZooKeys-186-293-g032.jpg" position="float" orientation="portrait" xlink:type="simple"/></fig></tp:treatment-sec><ref-list><ref id="B10"><mixed-citation xmlns:xlink="http://www.w3.org/1999/xlink" xlink:type="simple"><person-group><name name-style="western"><surname>Frank</surname><given-names>JH</given-names></name></person-group> (<year>1975</year>)<article-title> A revision of the New World species of the genus <italic>Erichsonius</italic> Fauvel (Coleoptera: Staphylinidae).</article-title><source>The Coleopterists Bulletin </source><volume>29</volume> (<issue>3</issue>): <fpage>177</fpage>-<lpage>203</lpage>.</mixed-citation></ref></ref-list></tp:taxon-treatment>
