# Supplementary material for: New Staphylinidae (Coleoptera) records with new collection data from New Brunswick and an addition to the fauna of Quebec: Staphylininae
Source: Zookeys. 2012 Apr 26;(186):293–348. doi: 10.3897/zookeys.186.2469 (PMC3349199; doi:10.3897/zookeys.186.2469)
Supplement: XML Treatment for Erichsonius parcus [file zookeys.186.2469-treatment34.xml]

<!DOCTYPE tp:taxon-treatment
  PUBLIC "-//TaxonX//DTD Taxonomic Treatment Publishing DTD v0 20100105//EN" "tax-treatment-NSO.dtd">
<tp:taxon-treatment xmlns:tp="http://www.plazi.org/taxpub"><tp:treatment-meta><mixed-citation publication-type="journal"><person-group><name><surname>Webster</surname><given-names>Reginald P.</given-names></name><name><surname>Smetana</surname><given-names>Aleš</given-names></name><name><surname>Sweeney</surname><given-names>Jon D.</given-names></name><name><surname>DeMerchant</surname><given-names>Ian</given-names></name></person-group><article-title>New Staphylinidae (Coleoptera) records with new collection data from New Brunswick and an addition to the fauna of Quebec: Staphylininae</article-title><source>Zookeys</source><day>26</day><month>4</month><year>2012</year><volume>2012</volume><issue>186</issue><fpage>293</fpage><lpage>348</lpage><pub-id pub-id-type="doi">10.3897/zookeys.186.2469</pub-id></mixed-citation></tp:treatment-meta><tp:nomenclature><tp:taxon-name>
                                <tp:taxon-name-part taxon-name-part-type="genus">Erichsonius</tp:taxon-name-part>
                                <tp:taxon-name-part taxon-name-part-type="species">parcus</tp:taxon-name-part>
                            <object-id xmlns:xlink="http://www.w3.org/1999/xlink" xlink:type="simple">http://species-id.net/wiki/Erichsonius_parcus</object-id>
								</tp:taxon-name><tp:taxon-authority>(Horn, 1884)**</tp:taxon-authority><xref ref-type="fig" rid="F33">Map 33</xref></tp:nomenclature><tp:treatment-sec sec-type="Material examined"><title>Material examined.</title><p><bold>New Brunswick, York Co.</bold>, New Maryland, U.N.B. Woodlot, <named-content xmlns:xlink="http://www.w3.org/1999/xlink" content-type="dwc:verbatimCoordinates" xlink:type="simple">45.9116°N, 66.6698°W</named-content>, 26.V.2008, R. Webster, G. Forbes, &amp; M.-A. Giguère, abandoned beaver lodge occupied by muskrats, in wall of lodge (4 ♂, 2 ♀, RWC).
                            </p></tp:treatment-sec><tp:treatment-sec sec-type="Collection and habitat data"><title>Collection and habitat data. </title><p>Little was previously known about the habitat associations of <italic><tp:taxon-name>Erichsonius parcus</tp:taxon-name></italic>. The specimens from New Brunswick were collected from the wall of an abandoned beaver lodge occupied by muskrats. In Rhode Island (USA) (Washington Co., 2 mi S of Shannock, <named-content xmlns:xlink="http://www.w3.org/1999/xlink" content-type="dwc:verbatimCoordinates" xlink:type="simple">41.4270°N, 71.6039°W</named-content>, 22.IV.2007), three specimens were sifted from moist leaves on the margin of a vernal pond (Webster, unpublished data) in a red maple swamp.
                            </p></tp:treatment-sec><tp:treatment-sec sec-type="Distribution"><title>Distribution in Canada and Alaska.</title><p>ON, <bold>NB</bold> (<xref ref-type="bibr" rid="B6">Brunke and Marshall 2011</xref>). <italic><tp:taxon-name>Erichsonius parcus</tp:taxon-name></italic> was reported from Massachusetts, south to Virginia, South Carolina, and Louisiana in the USA by <xref ref-type="bibr" rid="B10">Frank (1975)</xref>.
                            </p><fig id="F33" position="float" orientation="portrait"><label>Map 33.</label><caption><p>Collection localities in New Brunswick, Canada of <italic><tp:taxon-name>Erichsonius parcus</tp:taxon-name></italic>.</p></caption><graphic xmlns:xlink="http://www.w3.org/1999/xlink" xlink:href="ZooKeys-186-293-g033.jpg" position="float" orientation="portrait" xlink:type="simple"/></fig></tp:treatment-sec><ref-list><ref id="B6"><mixed-citation xmlns:xlink="http://www.w3.org/1999/xlink" xlink:type="simple"><person-group><name name-style="western"><surname>Brunke</surname><given-names>AJ</given-names></name><name name-style="western"><surname>Marshall</surname><given-names>SA</given-names></name></person-group> (<year>2011</year>)<article-title> Contributions to the faunistics and bionomics of Staphylinidae (Coleoptera) in northeastern North America: discoveries made through study of the University of Guelph Insect Collection, Ontario, Canada.</article-title><source>ZooKeys </source><volume>75</volume>: <fpage>29</fpage>-<lpage>68</lpage>. doi: <ext-link ext-link-type="uri" xlink:href="http://dx.doi.org/10.3897/zookeys.75.767" xlink:type="simple">10.3897/zookeys.75.767</ext-link></mixed-citation></ref><ref id="B10"><mixed-citation xmlns:xlink="http://www.w3.org/1999/xlink" xlink:type="simple"><person-group><name name-style="western"><surname>Frank</surname><given-names>JH</given-names></name></person-group> (<year>1975</year>)<article-title> A revision of the New World species of the genus <italic>Erichsonius</italic> Fauvel (Coleoptera: Staphylinidae).</article-title><source>The Coleopterists Bulletin </source><volume>29</volume> (<issue>3</issue>): <fpage>177</fpage>-<lpage>203</lpage>.</mixed-citation></ref></ref-list></tp:taxon-treatment>
