# Supplementary material for: New Staphylinidae (Coleoptera) records with new collection data from New Brunswick and an addition to the fauna of Quebec: Staphylininae
Source: Zookeys. 2012 Apr 26;(186):293–348. doi: 10.3897/zookeys.186.2469 (PMC3349199; doi:10.3897/zookeys.186.2469)
Supplement: XML Treatment for Erichsonius patella [file zookeys.186.2469-treatment35.xml]

<!DOCTYPE tp:taxon-treatment
  PUBLIC "-//TaxonX//DTD Taxonomic Treatment Publishing DTD v0 20100105//EN" "tax-treatment-NSO.dtd">
<tp:taxon-treatment xmlns:tp="http://www.plazi.org/taxpub"><tp:treatment-meta><mixed-citation publication-type="journal"><person-group><name><surname>Webster</surname><given-names>Reginald P.</given-names></name><name><surname>Smetana</surname><given-names>Aleš</given-names></name><name><surname>Sweeney</surname><given-names>Jon D.</given-names></name><name><surname>DeMerchant</surname><given-names>Ian</given-names></name></person-group><article-title>New Staphylinidae (Coleoptera) records with new collection data from New Brunswick and an addition to the fauna of Quebec: Staphylininae</article-title><source>Zookeys</source><day>26</day><month>4</month><year>2012</year><volume>2012</volume><issue>186</issue><fpage>293</fpage><lpage>348</lpage><pub-id pub-id-type="doi">10.3897/zookeys.186.2469</pub-id></mixed-citation></tp:treatment-meta><tp:nomenclature><tp:taxon-name>
                                <tp:taxon-name-part taxon-name-part-type="genus">Erichsonius</tp:taxon-name-part>
                                <tp:taxon-name-part taxon-name-part-type="species">patella</tp:taxon-name-part>
                            <object-id xmlns:xlink="http://www.w3.org/1999/xlink" xlink:type="simple">http://species-id.net/wiki/Erichsonius_patella</object-id>
								</tp:taxon-name><tp:taxon-authority>(Horn, 1884)</tp:taxon-authority><xref ref-type="fig" rid="F34">Map 34</xref></tp:nomenclature><tp:treatment-sec sec-type="Material examined"><title>Material examined.</title><p><bold>New Brunswick, Queens Co.</bold>, Grand Lake near Scotchtown, <named-content xmlns:xlink="http://www.w3.org/1999/xlink" content-type="dwc:verbatimCoordinates" xlink:type="simple">45.8762°N, 66.1816°W</named-content>, 25.V.2006, R. P. Webster, lakeshore, in drift material (1 ♂, RWC); Rees, near Grand Lake, <named-content xmlns:xlink="http://www.w3.org/1999/xlink" content-type="dwc:verbatimCoordinates" xlink:type="simple">46.0016°N, 65.9466°W</named-content>, 29.V.2007, S. Makepeace &amp; R. Webster, coll., nest box contents of barred owl (1 ♀, NBMB). <bold>Sunbury Co.</bold>, Acadia Research Forest, <named-content xmlns:xlink="http://www.w3.org/1999/xlink" content-type="dwc:verbatimCoordinates" xlink:type="simple">45.9866°N, 66.3841°W</named-content>, 19–25.V.2009, R. Webster &amp; M.-A. Giguère, mature (110 year-old) red spruce forest with scattered red maple and balsam fir, Lindgren funnel trap (1 ♀, AFC). <bold>York Co.</bold>, Charters Settlement, <named-content xmlns:xlink="http://www.w3.org/1999/xlink" content-type="dwc:verbatimCoordinates" xlink:type="simple">45.8340°N, 66.7450°W</named-content>, 15.V.2004, 30.V.2004, 10.VI.2004, 27.IV.2005, R. P. Webster, mixed forest, under<!--PageBreak--> conifer bark in wood pile (4 sex undetermined, RWC); same locality and collector but <named-content xmlns:xlink="http://www.w3.org/1999/xlink" content-type="dwc:verbatimCoordinates" xlink:type="simple">45.8300°N, 66.7360°W</named-content>, 20.VI.2004, R. P. Webster, mature mixed forest, in leaf litter near stream (1, RWC); same locality and collector but <named-content xmlns:xlink="http://www.w3.org/1999/xlink" content-type="dwc:verbatimCoordinates" xlink:type="simple">45.8395°N, 66.7391°W</named-content>, 28.IX.2005, mixed forest, in compost (decaying vegetables) (1 ♂, RWC); Fredericton, Odell Park, <named-content xmlns:xlink="http://www.w3.org/1999/xlink" content-type="dwc:verbatimCoordinates" xlink:type="simple">45.9570°N, 66.6695°W</named-content>, 19.VI.2005, R. P. Webster, in pile of woodchips and decaying plant materials (1 ♂, 1 sex undetermined, RWC); Nashwaaksis River at Rt. 105, <named-content xmlns:xlink="http://www.w3.org/1999/xlink" content-type="dwc:verbatimCoordinates" xlink:type="simple">45.9850°N, 66.6900°W</named-content>, 6.V.2006, R. P. Webster, upper river margin in flood debris (1, RWC); Kelly’s Creek at Sears Road, <named-content xmlns:xlink="http://www.w3.org/1999/xlink" content-type="dwc:verbatimCoordinates" xlink:type="simple">45.8723°N, 66.8414°W</named-content>, 7.VI.2008, R. P. Webster, alder swamp with red maple, in moist leaf and grass litter near vernal pool (1 sex undetermined, NBM); 15 km W of Tracy, off Rt. 645, <named-content xmlns:xlink="http://www.w3.org/1999/xlink" content-type="dwc:verbatimCoordinates" xlink:type="simple">45.6848°N, 66.8821°W</named-content>, 18.V-2.VI.2010, R. Webster &amp; C. MacKay, mature (120–180 year-old) red pine forest, Lindgren funnel trap (1, AFC).
                            </p></tp:treatment-sec><tp:treatment-sec sec-type="Collection and habitat data"><title>Collection and habitat data.</title><p>This species appears to be associated with various kinds of decaying organic materials. The few records with habitat data reported in <xref ref-type="bibr" rid="B10">Frank (1975)</xref> included adults collected from human dung, sifting leaves, sifting oak leaves, in ground cover in a white pine forest, ex mushrooms, funnel extract of mixed litter, <italic><tp:taxon-name>Rhododendron</tp:taxon-name></italic> litter, and pine–hardwood leaf litter near a stream edge. In New Brunswick, adults were found in a variety of decaying organic material, including drift material along a lakeshore, flood debris on an upper river margin, leaf litter near a stream, moist leaf and grass litter near a vernal pool, under conifer bark in a wood pile, in compost (decaying vegetables), in a pile of woodchips, and on decaying plant material. A few individuals were captured in Lindgren funnel traps. Most collections were from forested habitats. One adult was collected from the nest contents of a barred owl. Adults were collected in April, May, and June.
                            </p></tp:treatment-sec><tp:treatment-sec sec-type="Distribution"><title>Distribution in Canada and Alaska.</title><p>ON, QC, <bold>NB</bold>, NS (<xref ref-type="bibr" rid="B10">Frank 1975</xref>; <xref ref-type="bibr" rid="B3">Bishop et al. 2009</xref>).
                            </p><fig id="F34" position="float" orientation="portrait"><label>Map 34.</label><caption><p>Collection localities in New Brunswick, Canada of <italic><tp:taxon-name>Erichsonius patella</tp:taxon-name></italic>.</p></caption><graphic xmlns:xlink="http://www.w3.org/1999/xlink" xlink:href="ZooKeys-186-293-g034.jpg" position="float" orientation="portrait" xlink:type="simple"/></fig></tp:treatment-sec><ref-list><ref id="B10"><mixed-citation xmlns:xlink="http://www.w3.org/1999/xlink" xlink:type="simple"><person-group><name name-style="western"><surname>Frank</surname><given-names>JH</given-names></name></person-group> (<year>1975</year>)<article-title> A revision of the New World species of the genus <italic>Erichsonius</italic> Fauvel (Coleoptera: Staphylinidae).</article-title><source>The Coleopterists Bulletin </source><volume>29</volume> (<issue>3</issue>): <fpage>177</fpage>-<lpage>203</lpage>.</mixed-citation></ref><ref id="B3"><mixed-citation xmlns:xlink="http://www.w3.org/1999/xlink" xlink:type="simple"><person-group><name name-style="western"><surname>Bishop</surname><given-names>DJ</given-names></name><name name-style="western"><surname>Majka</surname><given-names>CG</given-names></name><name name-style="western"><surname>Bondrup-Nielsen</surname><given-names>S</given-names></name><name name-style="western"><surname>Peck</surname><given-names>SB</given-names></name></person-group> (<year>2009</year>)<article-title> Deadwood and saproxylic beetle diversity in naturally disturbed and managed spruce forests in Nova Scotia.</article-title> In: <person-group><name name-style="western"><surname>Majka</surname><given-names>CG</given-names></name><name name-style="western"><surname>Klimaszewski</surname><given-names>J</given-names></name></person-group> (<role>Eds</role>). <issue-title> Biodiversity, biosystematics, and ecology of Canadian Coleoptera II.</issue-title><source>ZooKeys </source><volume>22</volume>: <fpage>309</fpage>–<lpage>340</lpage>. doi: <ext-link ext-link-type="uri" xlink:href="http://dx.doi.org/10.3897/zookeys.22.144" xlink:type="simple">10.3897/zookeys.22.144</ext-link></mixed-citation></ref></ref-list></tp:taxon-treatment>
