# Supplementary material for: New Staphylinidae (Coleoptera) records with new collection data from New Brunswick and an addition to the fauna of Quebec: Staphylininae
Source: Zookeys. 2012 Apr 26;(186):293–348. doi: 10.3897/zookeys.186.2469 (PMC3349199; doi:10.3897/zookeys.186.2469)
Supplement: XML Treatment for Erichsonius rosellus [file zookeys.186.2469-treatment37.xml]

<!DOCTYPE tp:taxon-treatment
  PUBLIC "-//TaxonX//DTD Taxonomic Treatment Publishing DTD v0 20100105//EN" "tax-treatment-NSO.dtd">
<tp:taxon-treatment xmlns:tp="http://www.plazi.org/taxpub"><tp:treatment-meta><mixed-citation publication-type="journal"><person-group><name><surname>Webster</surname><given-names>Reginald P.</given-names></name><name><surname>Smetana</surname><given-names>Aleš</given-names></name><name><surname>Sweeney</surname><given-names>Jon D.</given-names></name><name><surname>DeMerchant</surname><given-names>Ian</given-names></name></person-group><article-title>New Staphylinidae (Coleoptera) records with new collection data from New Brunswick and an addition to the fauna of Quebec: Staphylininae</article-title><source>Zookeys</source><day>26</day><month>4</month><year>2012</year><volume>2012</volume><issue>186</issue><fpage>293</fpage><lpage>348</lpage><pub-id pub-id-type="doi">10.3897/zookeys.186.2469</pub-id></mixed-citation></tp:treatment-meta><tp:nomenclature><tp:taxon-name>
                                <tp:taxon-name-part taxon-name-part-type="genus">Erichsonius</tp:taxon-name-part>
                                <tp:taxon-name-part taxon-name-part-type="species">rosellus</tp:taxon-name-part>
                            <object-id xmlns:xlink="http://www.w3.org/1999/xlink" xlink:type="simple">http://species-id.net/wiki/Erichsonius_rosellus</object-id>
								</tp:taxon-name><tp:taxon-authority>Frank, 1975**</tp:taxon-authority><xref ref-type="fig" rid="F36">Map 36</xref></tp:nomenclature><tp:treatment-sec sec-type="Material examined"><title>Material examined.</title><p><bold>New Brunswick, Charlotte Co.</bold>, near Clark Ridge, <named-content xmlns:xlink="http://www.w3.org/1999/xlink" content-type="dwc:verbatimCoordinates" xlink:type="simple">45.3155°N, 67.4406°W</named-content>, 27.V.2007, R. P. Webster, beaver pond, treading vegetation (1, RWC). <bold>Restigouche Co.</bold>, Jacquet River Gorge P.N.A., <named-content xmlns:xlink="http://www.w3.org/1999/xlink" content-type="dwc:verbatimCoordinates" xlink:type="simple">47.7357°N, 66.0774°W</named-content>, 24.VI.2008, R. P. Webster, beaver pond margin, among leaves and sedges (1 ♂, RWC). <bold>Sunbury Co.</bold>, Maugerville, Portobello Creek N.W.A., <named-content xmlns:xlink="http://www.w3.org/1999/xlink" content-type="dwc:verbatimCoordinates" xlink:type="simple">45.8992°N, 66.4248°W</named-content>, 5.VI.2004, R. P. Webster, silver maple swamp, in leaf litter on margin of small pond (1 ♂, RWC). <bold>York Co.</bold> 8.5 km W of Tracy, off Rt. 645, <named-content xmlns:xlink="http://www.w3.org/1999/xlink" content-type="dwc:verbatimCoordinates" xlink:type="simple">45.6821°N, 66.7894°W</named-content>, 6.V.2008, R. P. Webster, wet alder swamp in leaf litter and grass on hummock (1 ♂, RWC); Fredericton, University of New Brunswick Woodlot, <named-content xmlns:xlink="http://www.w3.org/1999/xlink" content-type="dwc:verbatimCoordinates" xlink:type="simple">45.9116°N, 66.6698°W</named-content>, 26.V.2008, R. Webster, G. Forbes, &amp; M.-A. Giguère, abandoned beaver lodge occupied by muskrats, in roof of lodge (3 ♂, 1 sex undetermined, RWC); University of New Brunswick Woodlot, <named-content xmlns:xlink="http://www.w3.org/1999/xlink" content-type="dwc:verbatimCoordinates" xlink:type="simple">45.9391°N, 66.6747°W</named-content>, 17.VIII.2009, R. Webster, D. McAlpine, &amp; G. Forbes, in beaver lodge, within wall of lodge (1 ♂, RWC).
                            </p></tp:treatment-sec><tp:treatment-sec sec-type="Collection and habitat data"><title>Collection and habitat data.</title><p>Almost nothing was previously known about the habitat associations of this species. The only record with habitat data reported in <xref ref-type="bibr" rid="B10">Frank (1975)</xref> included a specimen collected from a “pool seep”. In New Brunswick, adults were found in leaf litter in wet habitats, such as beaver pond margins, a pond margin in a silver maple swamp, and a wet alder swamp. This species was also found in the walls of both a beaver lodge and an abandoned beaver lodge occupied by muskrats. Adults were collected in May, June, and August.
                            </p></tp:treatment-sec><tp:treatment-sec sec-type="Distribution"><title>Distribution in Canada and Alaska.</title><p>ON, QC, <bold>NB</bold> (<xref ref-type="bibr" rid="B10">Frank 1975</xref>).
                            </p><fig id="F36" position="float" orientation="portrait"><label>Map 36.</label><caption><p>Collection localities in New Brunswick, Canada of <italic><tp:taxon-name>Erichsonius rosellus</tp:taxon-name></italic>.</p></caption><graphic xmlns:xlink="http://www.w3.org/1999/xlink" xlink:href="ZooKeys-186-293-g036.jpg" position="float" orientation="portrait" xlink:type="simple"/></fig></tp:treatment-sec><ref-list><ref id="B10"><mixed-citation xmlns:xlink="http://www.w3.org/1999/xlink" xlink:type="simple"><person-group><name name-style="western"><surname>Frank</surname><given-names>JH</given-names></name></person-group> (<year>1975</year>)<article-title> A revision of the New World species of the genus <italic>Erichsonius</italic> Fauvel (Coleoptera: Staphylinidae).</article-title><source>The Coleopterists Bulletin </source><volume>29</volume> (<issue>3</issue>): <fpage>177</fpage>-<lpage>203</lpage>.</mixed-citation></ref></ref-list></tp:taxon-treatment>
