# Supplementary material for: New Staphylinidae (Coleoptera) records with new collection data from New Brunswick and an addition to the fauna of Quebec: Staphylininae
Source: Zookeys. 2012 Apr 26;(186):293–348. doi: 10.3897/zookeys.186.2469 (PMC3349199; doi:10.3897/zookeys.186.2469)
Supplement: XML Treatment for Gabrius appendiculatus [file zookeys.186.2469-treatment38.xml]

<!DOCTYPE tp:taxon-treatment
  PUBLIC "-//TaxonX//DTD Taxonomic Treatment Publishing DTD v0 20100105//EN" "tax-treatment-NSO.dtd">
<tp:taxon-treatment xmlns:tp="http://www.plazi.org/taxpub"><tp:treatment-meta><mixed-citation publication-type="journal"><person-group><name><surname>Webster</surname><given-names>Reginald P.</given-names></name><name><surname>Smetana</surname><given-names>Aleš</given-names></name><name><surname>Sweeney</surname><given-names>Jon D.</given-names></name><name><surname>DeMerchant</surname><given-names>Ian</given-names></name></person-group><article-title>New Staphylinidae (Coleoptera) records with new collection data from New Brunswick and an addition to the fauna of Quebec: Staphylininae</article-title><source>Zookeys</source><day>26</day><month>4</month><year>2012</year><volume>2012</volume><issue>186</issue><fpage>293</fpage><lpage>348</lpage><pub-id pub-id-type="doi">10.3897/zookeys.186.2469</pub-id></mixed-citation></tp:treatment-meta><tp:nomenclature><tp:taxon-name>
                                <tp:taxon-name-part taxon-name-part-type="genus">Gabrius</tp:taxon-name-part>
                                <tp:taxon-name-part taxon-name-part-type="species">appendiculatus</tp:taxon-name-part>
                            <object-id xmlns:xlink="http://www.w3.org/1999/xlink" xlink:type="simple">http://species-id.net/wiki/Gabrius_appendiculatus</object-id>
								</tp:taxon-name><tp:taxon-authority>Sharp, 1910</tp:taxon-authority><xref ref-type="fig" rid="F37">Map 37</xref></tp:nomenclature><tp:treatment-sec sec-type="Material examined"><title>Material examined.</title><p><bold>Additional New Brunswick records, Carleton Co.</bold>, Meduxnekeag River Valley Nature Preserve, <named-content xmlns:xlink="http://www.w3.org/1999/xlink" content-type="dwc:verbatimCoordinates" xlink:type="simple">46.1931°N, 67.6825°W</named-content>, 15.IX.2004, R. P. Webster, river margin, under drift material (1 sex undetermined, RWC); Two Mile Brook Fen, <named-content xmlns:xlink="http://www.w3.org/1999/xlink" content-type="dwc:verbatimCoordinates" xlink:type="simple">46.3619°N, 67.6733°W</named-content>, 6.V.2005, M.-A. Giguère &amp; R. Webster, eastern white cedar swamp, in moist sphagnum (1, NBM). <bold>Queens Co.</bold>, Grand Lake near Scotchtown, <named-content xmlns:xlink="http://www.w3.org/1999/xlink" content-type="dwc:verbatimCoordinates" xlink:type="simple">45.8762°N, 66.1816°W</named-content>, 12.V.2004, R. P. Webster, lak<!--PageBreak-->eshore, under drift material (1 ♂, RWC); Bayard (near Welsford) near Nerepis River, <named-content xmlns:xlink="http://www.w3.org/1999/xlink" content-type="dwc:verbatimCoordinates" xlink:type="simple">45.4442°N, 66.3292°W</named-content>, 25.V.2008, R. P. Webster, pond margin, in moist grass litter on mud (1 ♂, RWC). <bold>Sunbury Co.</bold>, Acadia Research Forest, <named-content xmlns:xlink="http://www.w3.org/1999/xlink" content-type="dwc:verbatimCoordinates" xlink:type="simple">45.9816°N, 66.3374°W</named-content>, 18.VII.2007, R. P. Webster, regenerating mixed forest (8.5 years-old), in sphagnum and leaf litter at bottom of dried vernal pool (1, RWC). <bold>York Co.</bold>, <!--PageBreak-->Charters Settlement, <named-content xmlns:xlink="http://www.w3.org/1999/xlink" content-type="dwc:verbatimCoordinates" xlink:type="simple">45.8395°N, 66.7391°W</named-content>, 22.IV.2004, 9.IV.2005, R. P. Webster, residential lawn in grass (1 ♂, 1 sex undetermined, RWC); same locality, forest type, and collector, 17.IV.2005, in flight, collected with aerial net during warm afternoon (1 sex undetermined, RWC); same locality and collector, 29.III.2006, mixed forest under alders near brook, in leaf litter (1 ♂, RWC); Fredericton, at Saint John River, <named-content xmlns:xlink="http://www.w3.org/1999/xlink" content-type="dwc:verbatimCoordinates" xlink:type="simple">45.9588°N, 66.6254°W</named-content>, 7.VI.2005, R. P. Webster, river margin, in flood debris (1 ♂, RWC); Keswick River at Rt. 105, <named-content xmlns:xlink="http://www.w3.org/1999/xlink" content-type="dwc:verbatimCoordinates" xlink:type="simple">45.9938°N, 66.8344°W</named-content>, 3.VI.2008, R. P. Webster, silver maple swamp near river margin, in leaf and grass litter on mud/clay soil (1 ♂, RWC); 14 km WSW of Tracy, S of Rt. 645, <named-content xmlns:xlink="http://www.w3.org/1999/xlink" content-type="dwc:verbatimCoordinates" xlink:type="simple">45.6741°N, 66.8661°W</named-content>, 25.IV-4.V.2010, R. Webster &amp; C. MacKay, old mixed forest with red and white spruce, red and white pine, balsam fir, eastern white cedar, red maple, and <italic><tp:taxon-name>Populus</tp:taxon-name></italic> sp., Lindgren funnel trap (1, AFC).
                            </p></tp:treatment-sec><tp:treatment-sec sec-type="Collection and habitat data"><title>Collection and habitat data.</title><p>In Europe, adults of this adventive species occur in wet habitats, marshes, swamps, margins of streams and ponds, and swampy meadows; it is found in similar habitats in North America (<xref ref-type="bibr" rid="B32">Smetana 1995</xref>). In New Brunswick, most adults were found along lake, pond, brook, and river margins, usually in leaf litter or drift material. Others were found in an eastern white cedar swamp in moist sphagnum, in a dried vernal pond in sphagnum and leaf litter. <xref ref-type="bibr" rid="B13">Klimaszewski et al. (2005)</xref> reported specimens from pitfall traps deployed in a red spruce stand (Acadia Research Forest). Adults were collected in March, April, May, June, July, and September.
                            </p></tp:treatment-sec><tp:treatment-sec sec-type="Distribution"><title>Distribution in Canada and Alaska.</title><p>BC, ON, QC, <bold>NB</bold>, NF (<xref ref-type="bibr" rid="B32">Smetana 1995</xref>; <xref ref-type="bibr" rid="B13">Klimaszewski et al. 2005</xref>; <xref ref-type="bibr" rid="B6">Brunke and Marshall 2011</xref>). <italic><tp:taxon-name>Gabrius appendiculatus</tp:taxon-name></italic>was first reported from New Brunswick by <xref ref-type="bibr" rid="B13">Klimaszewski et al. (2005)</xref>.
                            </p><fig id="F37" position="float" orientation="portrait"><label>Map 37.</label><caption><p>Collection localities in New Brunswick, Canada of <italic><tp:taxon-name>Gabrius appendiculatus</tp:taxon-name></italic>.</p></caption><graphic xmlns:xlink="http://www.w3.org/1999/xlink" xlink:href="ZooKeys-186-293-g037.jpg" position="float" orientation="portrait" xlink:type="simple"/></fig></tp:treatment-sec><ref-list><ref id="B32"><mixed-citation xmlns:xlink="http://www.w3.org/1999/xlink" xlink:type="simple"><person-group><name name-style="western"><surname>Smetana</surname><given-names>A</given-names></name></person-group> (<year>1995</year>)<article-title> Rove beetles of the Philothina of America north of Mexico (Coleoptera: Staphylinidae). Classification, phylogeny and taxonomic revision</article-title>. <source>Memoirs on Entomology, International</source><volume>3</volume>: i–x, <fpage>1</fpage>–<lpage>946</lpage>.</mixed-citation></ref><ref id="B13"><mixed-citation xmlns:xlink="http://www.w3.org/1999/xlink" xlink:type="simple"><person-group><name name-style="western"><surname>Klimaszewski</surname><given-names>J</given-names></name><name name-style="western"><surname>Sweeney</surname><given-names>J</given-names></name><name name-style="western"><surname>Price</surname><given-names>J</given-names></name><name name-style="western"><surname>Pelletier</surname><given-names>G</given-names></name></person-group> (<year>2005</year>)<article-title> Rove beetles (Coleoptera: Staphylinidae) in red spruce stands, eastern Canada: diversity, abundance, and descriptions of new species.</article-title><source>The Canadian Entomologist </source><volume>137</volume>: <fpage>1</fpage>-<lpage>48</lpage>. doi: <ext-link ext-link-type="uri" xlink:href="http://dx.doi.org/10.4039/n03-123" xlink:type="simple">10.4039/n03-123</ext-link></mixed-citation></ref><ref id="B6"><mixed-citation xmlns:xlink="http://www.w3.org/1999/xlink" xlink:type="simple"><person-group><name name-style="western"><surname>Brunke</surname><given-names>AJ</given-names></name><name name-style="western"><surname>Marshall</surname><given-names>SA</given-names></name></person-group> (<year>2011</year>)<article-title> Contributions to the faunistics and bionomics of Staphylinidae (Coleoptera) in northeastern North America: discoveries made through study of the University of Guelph Insect Collection, Ontario, Canada.</article-title><source>ZooKeys </source><volume>75</volume>: <fpage>29</fpage>-<lpage>68</lpage>. doi: <ext-link ext-link-type="uri" xlink:href="http://dx.doi.org/10.3897/zookeys.75.767" xlink:type="simple">10.3897/zookeys.75.767</ext-link></mixed-citation></ref></ref-list></tp:taxon-treatment>
