# Supplementary material for: New Staphylinidae (Coleoptera) records with new collection data from New Brunswick and an addition to the fauna of Quebec: Staphylininae
Source: Zookeys. 2012 Apr 26;(186):293–348. doi: 10.3897/zookeys.186.2469 (PMC3349199; doi:10.3897/zookeys.186.2469)
Supplement: XML Treatment for Gabrius fallaciosus [file zookeys.186.2469-treatment39.xml]

<!DOCTYPE tp:taxon-treatment
  PUBLIC "-//TaxonX//DTD Taxonomic Treatment Publishing DTD v0 20100105//EN" "tax-treatment-NSO.dtd">
<tp:taxon-treatment xmlns:tp="http://www.plazi.org/taxpub"><tp:treatment-meta><mixed-citation publication-type="journal"><person-group><name><surname>Webster</surname><given-names>Reginald P.</given-names></name><name><surname>Smetana</surname><given-names>Aleš</given-names></name><name><surname>Sweeney</surname><given-names>Jon D.</given-names></name><name><surname>DeMerchant</surname><given-names>Ian</given-names></name></person-group><article-title>New Staphylinidae (Coleoptera) records with new collection data from New Brunswick and an addition to the fauna of Quebec: Staphylininae</article-title><source>Zookeys</source><day>26</day><month>4</month><year>2012</year><volume>2012</volume><issue>186</issue><fpage>293</fpage><lpage>348</lpage><pub-id pub-id-type="doi">10.3897/zookeys.186.2469</pub-id></mixed-citation></tp:treatment-meta><tp:nomenclature><tp:taxon-name>
                                <tp:taxon-name-part taxon-name-part-type="genus">Gabrius</tp:taxon-name-part>
                                <tp:taxon-name-part taxon-name-part-type="species">fallaciosus</tp:taxon-name-part>
                            <object-id xmlns:xlink="http://www.w3.org/1999/xlink" xlink:type="simple">http://species-id.net/wiki/Gabrius_fallaciosus</object-id>
								</tp:taxon-name><tp:taxon-authority>(Horn 1884)**</tp:taxon-authority><xref ref-type="fig" rid="F38">Map 38</xref></tp:nomenclature><tp:treatment-sec sec-type="Material examined"><title>Material examined.</title><p><bold>New Brunswick, Carleton Co.</bold>, Jackson Falls, Bell Forest, <named-content xmlns:xlink="http://www.w3.org/1999/xlink" content-type="dwc:verbatimCoordinates" xlink:type="simple">46.2152°N, 67.7190°W</named-content>, 1.VI.2005, M.-A. Giguère &amp; R. Webster, upper river margin, in flight, collected with aerial net between 16:00 and 18:00 h (1, RWC); Hovey Hill P.N.A., <named-content xmlns:xlink="http://www.w3.org/1999/xlink" content-type="dwc:verbatimCoordinates" xlink:type="simple">46.1115°N, 67.7770°W</named-content>, 10.V.2005, 24.V.2005, R. P. Webster, hardwood forest, under bark of <italic><tp:taxon-name>Fagus grandifolia</tp:taxon-name></italic> (American beech) (1 ♂, 1 sex undetermined, RWC); Meduxnekeag Valley Nature Preserve, <named-content xmlns:xlink="http://www.w3.org/1999/xlink" content-type="dwc:verbatimCoordinates" xlink:type="simple">46.1883°N, 67.6745°W</named-content>, 9.VIII.2005, M.-A. Giguère &amp; R. Webster, old hardwood forest, under bark (1 ♂, RWC). <bold>Charlotte Co.</bold>, 3.0 km NW of Pomeroy Ridge, <named-content xmlns:xlink="http://www.w3.org/1999/xlink" content-type="dwc:verbatimCoordinates" xlink:type="simple">45.3059°N, 67.4343°W</named-content>, 5.VI.2008, R. P. Webster, red maple and eastern white cedar swamp, under bark of red maple (1 ♂, NBM); 10 km NW of New River Beach, <named-content xmlns:xlink="http://www.w3.org/1999/xlink" content-type="dwc:verbatimCoordinates" xlink:type="simple">45.2110°N, 66.6170°W</named-content>, 30.IV-17.V.2010, R. Webster &amp; V. Webster, coll., old growth eastern white cedar forest, Lindgren funnel trap (1, AFC). <bold>Queens Co.</bold>, ca. 3.5 km W of Lower Gagetown, <named-content xmlns:xlink="http://www.w3.org/1999/xlink" content-type="dwc:verbatimCoordinates" xlink:type="simple">45.7497°N, 66.1846°W</named-content>, 13.V.2008,<!--PageBreak--> R. P. Webster, mature red oak and red maple forest, under bark (red oak) (1 ♂, RWC); Central Hampstead, <named-content xmlns:xlink="http://www.w3.org/1999/xlink" content-type="dwc:verbatimCoordinates" xlink:type="simple">45.6437°N, 66.1462°W</named-content>, 13.V.2008, R. P. Webster, mixed forest, under bark of hardwood (1, RWC);Cranberry Lake P.N.A., <named-content xmlns:xlink="http://www.w3.org/1999/xlink" content-type="dwc:verbatimCoordinates" xlink:type="simple">46.1125°N, 65.6075°W</named-content>, 24.IV-5 V.2009, 21–27.V.2009, R. Webster &amp; M.-A. Giguère, mature red oak forest, Lindgren funnel traps (4, AFC). <bold>Sunbury Co.</bold>, Noonan, <named-content xmlns:xlink="http://www.w3.org/1999/xlink" content-type="dwc:verbatimCoordinates" xlink:type="simple">45.9923°N, 66.4099°W</named-content>, 2.VI.2007, S. Makepeace &amp; R. Webster, coll., nest contents of barred owl from tree hole 7 m high in red maple (1, RWC). <bold>York Co.,</bold> Charters Settlement, <named-content xmlns:xlink="http://www.w3.org/1999/xlink" content-type="dwc:verbatimCoordinates" xlink:type="simple">45.8395°N, 66.7391°W</named-content>, 1.V.2005, R. P. Webster, mixed forest, under bark of conifer log (2, RWC); same locality and collector but <named-content xmlns:xlink="http://www.w3.org/1999/xlink" content-type="dwc:verbatimCoordinates" xlink:type="simple">45.8286°N, 66.7365°W</named-content>, 2.VI.2007, old red spruce and red maple forest, under scolytid-infested bark of red spruce (1 ♂, RWC); 14 km WSW of Tracy, S of Rt. 645, <named-content xmlns:xlink="http://www.w3.org/1999/xlink" content-type="dwc:verbatimCoordinates" xlink:type="simple">45.6741°N, 66.8661°W</named-content>, 26.IV-10.V.2010, R. Webster &amp; C. MacKay, coll., old mixed forest with red and white spruce, red and white pine, balsam fir, eastern white cedar, red maple, and <italic><tp:taxon-name>Populus</tp:taxon-name></italic> sp., Lindgren funnel trap (1, AFC).
                            </p></tp:treatment-sec><tp:treatment-sec sec-type="Collection and habitat data"><title>Collection and habitat data.</title><p><xref ref-type="bibr" rid="B32">Smetana (1995)</xref> reported that this species typically occured under bark of both deciduous and coniferous species and was often associated with old trees. Adults occur in debris under bark, in rotting wood, and in wood and debris around the bases of dead standing trees. This species has also been found in rotting mushrooms and forest floor litter and has been taken in flight intercept traps (<xref ref-type="bibr" rid="B32">Smetana 1995</xref>). In New Brunswick, this species was found in similar habitats, including under bark of American beech, red maple, red oak, red spruce, and from the nest contents of a barred owl. Adults were also collected in Lindgren funnel traps and in flight during evening flights. Adults were captured during April, May, June, and August.
                            </p></tp:treatment-sec><tp:treatment-sec sec-type="Distribution"><title>Distribution in Canada and Alaska.</title><p>ON, QC, <bold>NB</bold> (<xref ref-type="bibr" rid="B32">Smetana 1995</xref>).
                            </p><fig id="F38" position="float" orientation="portrait"><label>Map 38.</label><caption><p>Collection localities in New Brunswick, Canada of <italic><tp:taxon-name>Gabrius fallaciosus</tp:taxon-name></italic>.</p></caption><graphic xmlns:xlink="http://www.w3.org/1999/xlink" xlink:href="ZooKeys-186-293-g038.jpg" position="float" orientation="portrait" xlink:type="simple"/></fig></tp:treatment-sec><ref-list><ref id="B32"><mixed-citation xmlns:xlink="http://www.w3.org/1999/xlink" xlink:type="simple"><person-group><name name-style="western"><surname>Smetana</surname><given-names>A</given-names></name></person-group> (<year>1995</year>)<article-title> Rove beetles of the Philothina of America north of Mexico (Coleoptera: Staphylinidae). Classification, phylogeny and taxonomic revision</article-title>. <source>Memoirs on Entomology, International</source><volume>3</volume>: i–x, <fpage>1</fpage>–<lpage>946</lpage>.</mixed-citation></ref></ref-list></tp:taxon-treatment>
