# Supplementary material for: New Staphylinidae (Coleoptera) records with new collection data from New Brunswick and an addition to the fauna of Quebec: Staphylininae
Source: Zookeys. 2012 Apr 26;(186):293–348. doi: 10.3897/zookeys.186.2469 (PMC3349199; doi:10.3897/zookeys.186.2469)
Supplement: XML Treatment for Hesperus apicialis [file zookeys.186.2469-treatment41.xml]

<!DOCTYPE tp:taxon-treatment
  PUBLIC "-//TaxonX//DTD Taxonomic Treatment Publishing DTD v0 20100105//EN" "tax-treatment-NSO.dtd">
<tp:taxon-treatment xmlns:tp="http://www.plazi.org/taxpub"><tp:treatment-meta><mixed-citation publication-type="journal"><person-group><name><surname>Webster</surname><given-names>Reginald P.</given-names></name><name><surname>Smetana</surname><given-names>Aleš</given-names></name><name><surname>Sweeney</surname><given-names>Jon D.</given-names></name><name><surname>DeMerchant</surname><given-names>Ian</given-names></name></person-group><article-title>New Staphylinidae (Coleoptera) records with new collection data from New Brunswick and an addition to the fauna of Quebec: Staphylininae</article-title><source>Zookeys</source><day>26</day><month>4</month><year>2012</year><volume>2012</volume><issue>186</issue><fpage>293</fpage><lpage>348</lpage><pub-id pub-id-type="doi">10.3897/zookeys.186.2469</pub-id></mixed-citation></tp:treatment-meta><tp:nomenclature><tp:taxon-name>
                                <tp:taxon-name-part taxon-name-part-type="genus">Hesperus</tp:taxon-name-part>
                                <tp:taxon-name-part taxon-name-part-type="species">apicialis</tp:taxon-name-part>
                            <object-id xmlns:xlink="http://www.w3.org/1999/xlink" xlink:type="simple">http://species-id.net/wiki/Hesperus_apicialis</object-id>
								</tp:taxon-name><tp:taxon-authority>(Say, 1830)**</tp:taxon-authority><xref ref-type="fig" rid="F40">Map 40</xref></tp:nomenclature><tp:treatment-sec sec-type="Material examined"><title>Material examined.</title><p><bold>New Brunswick, Queens Co.</bold>, Cranberry Lake P.N.A., <named-content xmlns:xlink="http://www.w3.org/1999/xlink" content-type="dwc:verbatimCoordinates" xlink:type="simple">46.1125°N, 65.6075°W</named-content>, R. Webster &amp; M.-A. Giguère, 24.IV.-5.V.2009, red oak forest, Lindgren funnel trap (1 ♂, RWC); same locality data and forest type, 29.VI-7.VII.2011, 7–13.VII.2011, M. Roy &amp; V. Webster, Lindgren funnel traps in forest canopy (2, NBM, RWC). <bold>Sunbury Co.</bold>, Noonan, <named-content xmlns:xlink="http://www.w3.org/1999/xlink" content-type="dwc:verbatimCoordinates" xlink:type="simple">45.9923°N, 66.4099°W</named-content>, 2.VI.2007, S. Makepeace &amp; R. Webster, coll., nest contents (damp organic material with small bones) of barred owl from tree hole 7 m high in red maple, (1 ♀, RWC); Acadia Research Forest, <named-content xmlns:xlink="http://www.w3.org/1999/xlink" content-type="dwc:verbatimCoordinates" xlink:type="simple">45.9866°N, 66.3841°W</named-content>, 9–16.VI.2009, R. Webster &amp; M.-A. Giguère, red spruce forest (100 years old) with red maple and balsam fir, Lindgren funnel trap (1 ♀, RWC).
                            </p></tp:treatment-sec><tp:treatment-sec sec-type="Collection and habitat data"><title>Collection and habitat data.</title><p><italic><tp:taxon-name>Hesperus apicialis</tp:taxon-name></italic>is associated with old trees, occurring under bark and in wood and debris of old, fallen, deciduous and coniferous trees and in tree holes (<xref ref-type="bibr" rid="B32">Smetana 1995</xref>). In New Brunswick, one adult was collected from the nest contents of a barred owl nesting in a tree hole. Other adults were collected from Lindgren funnel traps in red oak and red spruce forests. Two adults were captured in Lindgren funnel traps deployed in the forest canopy. Adults were collected in April, May, June, and July.
                            </p></tp:treatment-sec><tp:treatment-sec sec-type="Distribution"><title>Distribution in Canada and Alaska.</title><p>ON, QC, <bold>NB</bold> (<xref ref-type="bibr" rid="B32">Smetana 1995</xref>).
                            </p><fig id="F40" position="float" orientation="portrait"><label>Map 40.</label><caption><p>Collection localities in New Brunswick, Canada of <italic><tp:taxon-name>Hesperus apicialis</tp:taxon-name></italic>.</p></caption><graphic xmlns:xlink="http://www.w3.org/1999/xlink" xlink:href="ZooKeys-186-293-g040.jpg" position="float" orientation="portrait" xlink:type="simple"/></fig></tp:treatment-sec><ref-list><ref id="B32"><mixed-citation xmlns:xlink="http://www.w3.org/1999/xlink" xlink:type="simple"><person-group><name name-style="western"><surname>Smetana</surname><given-names>A</given-names></name></person-group> (<year>1995</year>)<article-title> Rove beetles of the Philothina of America north of Mexico (Coleoptera: Staphylinidae). Classification, phylogeny and taxonomic revision</article-title>. <source>Memoirs on Entomology, International</source><volume>3</volume>: i–x, <fpage>1</fpage>–<lpage>946</lpage>.</mixed-citation></ref></ref-list></tp:taxon-treatment>
