# Supplementary material for: New Staphylinidae (Coleoptera) records with new collection data from New Brunswick and an addition to the fauna of Quebec: Staphylininae
Source: Zookeys. 2012 Apr 26;(186):293–348. doi: 10.3897/zookeys.186.2469 (PMC3349199; doi:10.3897/zookeys.186.2469)
Supplement: XML Treatment for Neobisnius lathrobioides [file zookeys.186.2469-treatment44.xml]

<!DOCTYPE tp:taxon-treatment
  PUBLIC "-//TaxonX//DTD Taxonomic Treatment Publishing DTD v0 20100105//EN" "tax-treatment-NSO.dtd">
<tp:taxon-treatment xmlns:tp="http://www.plazi.org/taxpub"><tp:treatment-meta><mixed-citation publication-type="journal"><person-group><name><surname>Webster</surname><given-names>Reginald P.</given-names></name><name><surname>Smetana</surname><given-names>Aleš</given-names></name><name><surname>Sweeney</surname><given-names>Jon D.</given-names></name><name><surname>DeMerchant</surname><given-names>Ian</given-names></name></person-group><article-title>New Staphylinidae (Coleoptera) records with new collection data from New Brunswick and an addition to the fauna of Quebec: Staphylininae</article-title><source>Zookeys</source><day>26</day><month>4</month><year>2012</year><volume>2012</volume><issue>186</issue><fpage>293</fpage><lpage>348</lpage><pub-id pub-id-type="doi">10.3897/zookeys.186.2469</pub-id></mixed-citation></tp:treatment-meta><tp:nomenclature><tp:taxon-name>
                                <tp:taxon-name-part taxon-name-part-type="genus">Neobisnius</tp:taxon-name-part>
                                <tp:taxon-name-part taxon-name-part-type="species">lathrobioides</tp:taxon-name-part>
                            <object-id xmlns:xlink="http://www.w3.org/1999/xlink" xlink:type="simple">http://species-id.net/wiki/Neobisnius_lathrobioides</object-id>
								</tp:taxon-name><tp:taxon-authority>(Baudi, 1848)**</tp:taxon-authority><xref ref-type="fig" rid="F43">Map 43</xref></tp:nomenclature><tp:treatment-sec sec-type="Material examined"><title>Material examined.</title><p><bold>New Brunswick, Restigouche Co.</bold>, Jacquet River Gorge P.N.A., <named-content xmlns:xlink="http://www.w3.org/1999/xlink" content-type="dwc:verbatimCoordinates" xlink:type="simple">47.8257°N, 66.0779°W</named-content>, 24.V.2010, R. P. Webster, partially shaded cobblestone and sand bar near outflow of brook at the Jacquet River, under cobblestone on sand (1 ♂, RWC).
                            </p></tp:treatment-sec><tp:treatment-sec sec-type="Collection and habitat data"><title>Collection and habitat data.</title><p>No bionomic information was reported in <xref ref-type="bibr" rid="B11">Frank (1981)</xref> for this adventive species. The single New Brunswick specimen was under a small rock on a cobblestone bar near a brook and river. The adult was collected in May.
                            </p></tp:treatment-sec><tp:treatment-sec sec-type="Distribution"><title>Distribution in Canada and Alaska.</title><p>QC, <bold>NB</bold> (<xref ref-type="bibr" rid="B11">Frank 1981</xref>).
                            </p><fig id="F43" position="float" orientation="portrait"><label>Map 43.</label><caption><p>Collection localities in New Brunswick, Canada of <italic><tp:taxon-name>Neobisnius lathrobioides</tp:taxon-name></italic>.</p></caption><graphic xmlns:xlink="http://www.w3.org/1999/xlink" xlink:href="ZooKeys-186-293-g043.jpg" position="float" orientation="portrait" xlink:type="simple"/></fig></tp:treatment-sec><ref-list><ref id="B11"><mixed-citation xmlns:xlink="http://www.w3.org/1999/xlink" xlink:type="simple"><person-group><name name-style="western"><surname>Frank</surname><given-names>JH</given-names></name></person-group> (<year>1981</year>)<article-title> A revision of the New World species of the genus <italic>Neobisnius</italic> Ganglbauer (Coleoptera: Staphylinidae: Staphylininae)</article-title>. <source>Occasional Papers of the Florida State Collection of Arthropods</source><volume>1</volume>: i–vii, <fpage>1</fpage>–<lpage>60</lpage>.
            </mixed-citation></ref></ref-list></tp:taxon-treatment>
