# Supplementary material for: New Staphylinidae (Coleoptera) records with new collection data from New Brunswick and an addition to the fauna of Quebec: Staphylininae
Source: Zookeys. 2012 Apr 26;(186):293–348. doi: 10.3897/zookeys.186.2469 (PMC3349199; doi:10.3897/zookeys.186.2469)
Supplement: XML Treatment for Neobisnius terminalis [file zookeys.186.2469-treatment45.xml]

<!DOCTYPE tp:taxon-treatment
  PUBLIC "-//TaxonX//DTD Taxonomic Treatment Publishing DTD v0 20100105//EN" "tax-treatment-NSO.dtd">
<tp:taxon-treatment xmlns:tp="http://www.plazi.org/taxpub"><tp:treatment-meta><mixed-citation publication-type="journal"><person-group><name><surname>Webster</surname><given-names>Reginald P.</given-names></name><name><surname>Smetana</surname><given-names>Aleš</given-names></name><name><surname>Sweeney</surname><given-names>Jon D.</given-names></name><name><surname>DeMerchant</surname><given-names>Ian</given-names></name></person-group><article-title>New Staphylinidae (Coleoptera) records with new collection data from New Brunswick and an addition to the fauna of Quebec: Staphylininae</article-title><source>Zookeys</source><day>26</day><month>4</month><year>2012</year><volume>2012</volume><issue>186</issue><fpage>293</fpage><lpage>348</lpage><pub-id pub-id-type="doi">10.3897/zookeys.186.2469</pub-id></mixed-citation></tp:treatment-meta><tp:nomenclature><tp:taxon-name>
                                <tp:taxon-name-part taxon-name-part-type="genus">Neobisnius</tp:taxon-name-part>
                                <tp:taxon-name-part taxon-name-part-type="species">terminalis</tp:taxon-name-part>
                            <object-id xmlns:xlink="http://www.w3.org/1999/xlink" xlink:type="simple">http://species-id.net/wiki/Neobisnius_terminalis</object-id>
								</tp:taxon-name><tp:taxon-authority>(LeConte, 1863)</tp:taxon-authority><xref ref-type="fig" rid="F44">Map 44</xref></tp:nomenclature><tp:treatment-sec sec-type="Material examined"><title>Material examined.</title><p><bold>Additional New Brunswick records, Carleton Co.</bold>, Hartland, (old) Hwy 2 at Saint John River, <named-content xmlns:xlink="http://www.w3.org/1999/xlink" content-type="dwc:verbatimCoordinates" xlink:type="simple">46.3136°N, 67.5376°W</named-content>, 2.VIII.2004, R. P. Webster, river margin, on moist clay among tall grasses (1 sex undetermined, RWC); Hartland, Becaguimec Island (in Saint John River), <named-content xmlns:xlink="http://www.w3.org/1999/xlink" content-type="dwc:verbatimCoordinates" xlink:type="simple">46.3073°N, 67.5376°W</named-content>, 23.VI.2006, R. Capozi &amp; R. Webster, river margin among cobblestones near water (1 ♂, 2 sex undetermined, RWC); Hartland, Middle Becaguimec Island (in Saint John River), <named-content xmlns:xlink="http://www.w3.org/1999/xlink" content-type="dwc:verbatimCoordinates" xlink:type="simple">46.3028°N, 67.5333°W</named-content>, 23.VI.2006, R. Capozi &amp; R. Webster, river margin among cobblestones near water (1 ♂, 2 sex undetermined, RWC); Meduxnekeag River Valley Nature Preserve, <named-content xmlns:xlink="http://www.w3.org/1999/xlink" content-type="dwc:verbatimCoordinates" xlink:type="simple">46.1942°N, 67.6832°W</named-content>, 9.VI.2008, R. P. Webster, river margin, under small cobblestone set in sand and fine gravel near water (1, RWC). <bold>Madawaska Co.</bold>, at Green River, <named-content xmlns:xlink="http://www.w3.org/1999/xlink" content-type="dwc:verbatimCoordinates" xlink:type="simple">47.6918°N, 68.3202°W</named-content>, 21.VI.2010, M. Turgeon &amp; R. Webster, river margin, among gravel on gravel bar (1, NBM). <bold>Northumberland Co.</bold>, Amostown, at Miramichi River, <named-content xmlns:xlink="http://www.w3.org/1999/xlink" content-type="dwc:verbatimCoordinates" xlink:type="simple">46.5339°N, 66.2094°W</named-content>, 11.VIII.2006, R. P. Webster, river margin, among cobblestones near water (1, RWC). <bold>York Co.</bold>, 1.5 km N of Durham Bridge at Nashwaak River, <named-content xmlns:xlink="http://www.w3.org/1999/xlink" content-type="dwc:verbatimCoordinates" xlink:type="simple">46.1408°N, 66.6179°W</named-content>, 15.VI.2008, R. P. Webster, river margin, among cobblestones near outflow of brook (1 ♂, RWC).
                            </p></tp:treatment-sec><tp:treatment-sec sec-type="Collection and habitat data"><title>Collection and habitat data.</title><p>Little is known about the habitat associations of this species. Most of the specimens collected in New Brunswick were found under cobblestones along river margins, usually close to water. Adults were collected in June and August.</p></tp:treatment-sec><tp:treatment-sec sec-type="Distribution"><title>Distribution in Canada and Alaska.</title><p>QC, NB, NS (<xref ref-type="bibr" rid="B11">Frank 1981</xref>). <italic><tp:taxon-name>Neobisnius terminalis</tp:taxon-name></italic> was listed as occurring in New Brunswick by <xref ref-type="bibr" rid="B16">Majka et al. (2011)</xref> without any supporting references or data. Here, we provide the first documented records from New Brunswick.
                            </p><fig id="F44" position="float" orientation="portrait"><label>Map 44.</label><caption><p>Collection localities in New Brunswick, Canada of <italic><tp:taxon-name>Neobisnius terminalis</tp:taxon-name></italic>.</p></caption><graphic xmlns:xlink="http://www.w3.org/1999/xlink" xlink:href="ZooKeys-186-293-g044.jpg" position="float" orientation="portrait" xlink:type="simple"/></fig></tp:treatment-sec><ref-list><ref id="B11"><mixed-citation xmlns:xlink="http://www.w3.org/1999/xlink" xlink:type="simple"><person-group><name name-style="western"><surname>Frank</surname><given-names>JH</given-names></name></person-group> (<year>1981</year>)<article-title> A revision of the New World species of the genus <italic>Neobisnius</italic> Ganglbauer (Coleoptera: Staphylinidae: Staphylininae)</article-title>. <source>Occasional Papers of the Florida State Collection of Arthropods</source><volume>1</volume>: i–vii, <fpage>1</fpage>–<lpage>60</lpage>.
            </mixed-citation></ref><ref id="B16"><mixed-citation xmlns:xlink="http://www.w3.org/1999/xlink" xlink:type="simple"><person-group><name name-style="western"><surname>Majka</surname><given-names>CG</given-names></name><name name-style="western"><surname>Chandler</surname><given-names>DS</given-names></name><name name-style="western"><surname>Donahue</surname><given-names>CP</given-names></name></person-group> (<year>2011</year>)<source> Checklist of the beetles of Maine, USA.</source><publisher-name>Empty Mirrors Press, Halifax</publisher-name>, <publisher-loc>Nova Scotia</publisher-loc>, <lpage>328</lpage> pp.</mixed-citation></ref></ref-list></tp:taxon-treatment>
