# Supplementary material for: New Staphylinidae (Coleoptera) records with new collection data from New Brunswick and an addition to the fauna of Quebec: Staphylininae
Source: Zookeys. 2012 Apr 26;(186):293–348. doi: 10.3897/zookeys.186.2469 (PMC3349199; doi:10.3897/zookeys.186.2469)
Supplement: XML Treatment for Philonthus flavibasis [file zookeys.186.2469-treatment48.xml]

<!DOCTYPE tp:taxon-treatment
  PUBLIC "-//TaxonX//DTD Taxonomic Treatment Publishing DTD v0 20100105//EN" "tax-treatment-NSO.dtd">
<tp:taxon-treatment xmlns:tp="http://www.plazi.org/taxpub"><tp:treatment-meta><mixed-citation publication-type="journal"><person-group><name><surname>Webster</surname><given-names>Reginald P.</given-names></name><name><surname>Smetana</surname><given-names>Aleš</given-names></name><name><surname>Sweeney</surname><given-names>Jon D.</given-names></name><name><surname>DeMerchant</surname><given-names>Ian</given-names></name></person-group><article-title>New Staphylinidae (Coleoptera) records with new collection data from New Brunswick and an addition to the fauna of Quebec: Staphylininae</article-title><source>Zookeys</source><day>26</day><month>4</month><year>2012</year><volume>2012</volume><issue>186</issue><fpage>293</fpage><lpage>348</lpage><pub-id pub-id-type="doi">10.3897/zookeys.186.2469</pub-id></mixed-citation></tp:treatment-meta><tp:nomenclature><tp:taxon-name>
                                <tp:taxon-name-part taxon-name-part-type="genus">Philonthus</tp:taxon-name-part>
                                <tp:taxon-name-part taxon-name-part-type="species">flavibasis</tp:taxon-name-part>
                            <object-id xmlns:xlink="http://www.w3.org/1999/xlink" xlink:type="simple">http://species-id.net/wiki/Philonthus_flavibasis</object-id>
								</tp:taxon-name><tp:taxon-authority>Casey, 1915**</tp:taxon-authority><xref ref-type="fig" rid="F47">Map 47</xref></tp:nomenclature><tp:treatment-sec sec-type="Material examined"><title>Material examined.</title><p><bold>New Brunswick, Carleton Co.</bold>, “Two Mile Brook Fen”, <named-content xmlns:xlink="http://www.w3.org/1999/xlink" content-type="dwc:verbatimCoordinates" xlink:type="simple">46.3619°N, 67.6733°W</named-content>, 6.V.2005, M.-A. Giguère &amp; R. Webster, eastern white cedar forest/swamp, in moist sphagnum (1 ♂, 2 ♀, NBM, RWC). <bold>Charlotte Co.</bold>, Rt. 3 at Deadwater Brook, <named-content xmlns:xlink="http://www.w3.org/1999/xlink" content-type="dwc:verbatimCoordinates" xlink:type="simple">45.4744°N, 67.1225°W</named-content>, 3.VI.2005, R. P. Webster, forested black spruce bog, in moist sphagnum (1 ♂, RWC); S of Little Pocologan River, <named-content xmlns:xlink="http://www.w3.org/1999/xlink" content-type="dwc:verbatimCoordinates" xlink:type="simple">45.1537°N, 66.6269°W</named-content>, 7.V.2007, R. P. Webster, black spruce and tamarack bog, in moss and litter (2 ♀, NBM, RWC); 3.5 km NW of Pomeroy Ridge, <named-content xmlns:xlink="http://www.w3.org/1999/xlink" content-type="dwc:verbatimCoordinates" xlink:type="simple">45.3087°N, 67.4362°W</named-content>, 5.V.2008, 18.VI.2008, R. P. Webster, red maple swamp, in sphagnum with grasses near margin of vernal pool (6 ♂, 1 ♀, NBM, RWC). <bold>Northumberland Co.,</bold> Goodfellow Brook P.N.A., <named-content xmlns:xlink="http://www.w3.org/1999/xlink" content-type="dwc:verbatimCoordinates" xlink:type="simple">46.8943°N, 65.3796°W</named-content>, 23.V.2007, R. P. Webster, old-growth eastern white cedar swamp, in grass litter and moss on hummocks near pool (1 ♂, NBM). <bold>Restigouche Co.</bold>, NE of jct. Little Tobique River and Red Brook, <named-content xmlns:xlink="http://www.w3.org/1999/xlink" content-type="dwc:verbatimCoordinates" xlink:type="simple">47.4501°N, 67.0577°W</named-content>, 24.V.2007, R. P. Webster, old growth eastern white cedar swamp, in moist sphagnum (2 ♂, 1 ♀, NBM, RWC); Jacquet River Gorge <!--PageBreak-->P.N.A., <named-content xmlns:xlink="http://www.w3.org/1999/xlink" content-type="dwc:verbatimCoordinates" xlink:type="simple">47.8199°N, 66.0010°W</named-content>, 25.VI.2008, R. P. Webster, mixed forest, margin vernal pool among moist leaves (1 ♂, NBM). <bold>Sunbury Co.</bold>, Acadia Research Forest, <named-content xmlns:xlink="http://www.w3.org/1999/xlink" content-type="dwc:verbatimCoordinates" xlink:type="simple">46.0173°N, 66.3741°W</named-content>, 18.IX.2007, R. P. Webster, 8.5 year-old regenerating mixed forest, in sphagnum and leaf litter in old tire depression (4 ♂, 1 ♀, NBM, RWC). <bold>York Co.</bold>, trail to Browns Mtn. Fen, <named-content xmlns:xlink="http://www.w3.org/1999/xlink" content-type="dwc:verbatimCoordinates" xlink:type="simple">45.8978°N, 67.6273°W</named-content>, 2.V.2005, M.-A. Giguère &amp; R. Webster, mature eastern white cedar forest near stream, in leaf litter (2 ♂, NBM, RWC); Browns Mtn. Fen, <named-content xmlns:xlink="http://www.w3.org/1999/xlink" content-type="dwc:verbatimCoordinates" xlink:type="simple">45.8967°N, 67.6343°W</named-content>, 2.V.2005, M.-A. Giguère &amp; R. Webster, eastern white cedar fen, in moist sphagnum in area with sedges (2 ♂, 2 ♀, NBM); New Maryland, off Hwy 2, E of Baker Brook, <named-content xmlns:xlink="http://www.w3.org/1999/xlink" content-type="dwc:verbatimCoordinates" xlink:type="simple">45.8760°N, 66.6252°W</named-content>, 28.IV.2005, 4.VI.2005, R. P. Webster, old-growth eastern white cedar swamp, in moss and litter at base of cedar (2 ♂, NBM); 9 km W of Tracy, off Rt.645, <named-content xmlns:xlink="http://www.w3.org/1999/xlink" content-type="dwc:verbatimCoordinates" xlink:type="simple">45.6888°N, 66.8004°W</named-content>, 22.V.2008, R. P. Webster, <italic><tp:taxon-name>Carex</tp:taxon-name></italic> marsh in hummock (1 ♀, NBM).
                            </p></tp:treatment-sec><tp:treatment-sec sec-type="Collection and habitat data"><title>Collection and habitat data.</title><p>This species was mostly found in sphagnum bogs and swamps, and adults were collected by sifting sphagnumand other mosses, leaf litter, grasses, cedar duff or treading vegetation into water (<xref ref-type="bibr" rid="B32">Smetana 1995</xref>). In New Brunswick, most adults were found in eastern white cedar swamps or tamarack bogs and were collected either by treading or sifting moist sphagnum. Adults were collected in April, May, June, and September.
                            </p></tp:treatment-sec><tp:treatment-sec sec-type="Distribution"><title>Distribution in Canada and Alaska.</title><p>AB, MB, ON, QC, <bold>NB</bold> (<xref ref-type="bibr" rid="B32">Smetana 1995</xref>).
                            </p><fig id="F47" position="float" orientation="portrait"><label>Map 47.</label><caption><p>Collection localities in New Brunswick, Canada of <italic><tp:taxon-name>Philonthus flavibasis</tp:taxon-name></italic>.</p></caption><graphic xmlns:xlink="http://www.w3.org/1999/xlink" xlink:href="ZooKeys-186-293-g047.jpg" position="float" orientation="portrait" xlink:type="simple"/></fig></tp:treatment-sec><ref-list><ref id="B32"><mixed-citation xmlns:xlink="http://www.w3.org/1999/xlink" xlink:type="simple"><person-group><name name-style="western"><surname>Smetana</surname><given-names>A</given-names></name></person-group> (<year>1995</year>)<article-title> Rove beetles of the Philothina of America north of Mexico (Coleoptera: Staphylinidae). Classification, phylogeny and taxonomic revision</article-title>. <source>Memoirs on Entomology, International</source><volume>3</volume>: i–x, <fpage>1</fpage>–<lpage>946</lpage>.</mixed-citation></ref></ref-list></tp:taxon-treatment>
