# Supplementary material for: New Staphylinidae (Coleoptera) records with new collection data from New Brunswick and an addition to the fauna of Quebec: Staphylininae
Source: Zookeys. 2012 Apr 26;(186):293–348. doi: 10.3897/zookeys.186.2469 (PMC3349199; doi:10.3897/zookeys.186.2469)
Supplement: XML Treatment for Philonthus monaeses [file zookeys.186.2469-treatment50.xml]

<!DOCTYPE tp:taxon-treatment
  PUBLIC "-//TaxonX//DTD Taxonomic Treatment Publishing DTD v0 20100105//EN" "tax-treatment-NSO.dtd">
<tp:taxon-treatment xmlns:tp="http://www.plazi.org/taxpub"><tp:treatment-meta><mixed-citation publication-type="journal"><person-group><name><surname>Webster</surname><given-names>Reginald P.</given-names></name><name><surname>Smetana</surname><given-names>Aleš</given-names></name><name><surname>Sweeney</surname><given-names>Jon D.</given-names></name><name><surname>DeMerchant</surname><given-names>Ian</given-names></name></person-group><article-title>New Staphylinidae (Coleoptera) records with new collection data from New Brunswick and an addition to the fauna of Quebec: Staphylininae</article-title><source>Zookeys</source><day>26</day><month>4</month><year>2012</year><volume>2012</volume><issue>186</issue><fpage>293</fpage><lpage>348</lpage><pub-id pub-id-type="doi">10.3897/zookeys.186.2469</pub-id></mixed-citation></tp:treatment-meta><tp:nomenclature><tp:taxon-name>
                                <tp:taxon-name-part taxon-name-part-type="genus">Philonthus</tp:taxon-name-part>
                                <tp:taxon-name-part taxon-name-part-type="species">monaeses</tp:taxon-name-part>
                            <object-id xmlns:xlink="http://www.w3.org/1999/xlink" xlink:type="simple">http://species-id.net/wiki/Philonthus_monaeses</object-id>
								</tp:taxon-name><tp:taxon-authority>Smetana, 1995</tp:taxon-authority><xref ref-type="fig" rid="F49">Map 49</xref></tp:nomenclature><tp:treatment-sec sec-type="Material examined"><title>Material examined.</title><p><bold>New Brunswick, Carleton Co.</bold>, Jackson Falls, Bell Forest, <named-content xmlns:xlink="http://www.w3.org/1999/xlink" content-type="dwc:verbatimCoordinates" xlink:type="simple">46.2150°N, 67.7201°W</named-content>, 14.V.2006, R. P. Webster, river margin in drift material near<!--PageBreak--> seepage area (1 ♂, RWC). <bold>Charlotte Co.</bold>, near Clark Ridge, <named-content xmlns:xlink="http://www.w3.org/1999/xlink" content-type="dwc:verbatimCoordinates" xlink:type="simple">45.3155°N, 67.4406°W</named-content>, 27.V.2007, R. P. Webster, beaver pond, treading (floating) vegetation (1 ♀, RWC); 5.2 km NW of Pomeroy Ridge, <named-content xmlns:xlink="http://www.w3.org/1999/xlink" content-type="dwc:verbatimCoordinates" xlink:type="simple">45.3087°N, 67.4362°W</named-content>, 5.VI.2008, R. P. Webster, red maple swamp, in leaf litter near vernal pool (1 ♂, RWC). <bold>Queens Co.</bold>, Grand Lake near Indian Point, <named-content xmlns:xlink="http://www.w3.org/1999/xlink" content-type="dwc:verbatimCoordinates" xlink:type="simple">45.8762°N, 66.1816°W</named-content>, 5.VI.2004, R. P. Webster, lake margin under drift <!--PageBreak-->material (3 ♀, RWC). <bold>Sunbury Co.</bold>, Maugerville, Portobello Creek N.W.A., <named-content xmlns:xlink="http://www.w3.org/1999/xlink" content-type="dwc:verbatimCoordinates" xlink:type="simple">45.8992°N, 66.4248°W</named-content>, 27.V.2004, R. P. Webster, silver maple swamp, margin of vernal pond in moist leaf litter (1 ♀, RWC). <bold>York Co.</bold>, Dumfries, Slagundy Dry Ponds, <named-content xmlns:xlink="http://www.w3.org/1999/xlink" content-type="dwc:verbatimCoordinates" xlink:type="simple">45.8596°N, 67.1849°W</named-content>, 8.VII.2006, R. P. Webster, large vernal pond, in moist leaves near water (1 ♂, RWC); 8.5 km W of Tracy off Rt. 645, <named-content xmlns:xlink="http://www.w3.org/1999/xlink" content-type="dwc:verbatimCoordinates" xlink:type="simple">45.6888°N, 66.8004°W</named-content>, 22.V.2008, R. P. Webster, <italic><tp:taxon-name>Carex</tp:taxon-name></italic> marsh/flowage, near slow flowing brook in <italic><tp:taxon-name>Carex</tp:taxon-name></italic> hummocks (1 ♂, RWC).
                            </p></tp:treatment-sec><tp:treatment-sec sec-type="Collection and habitat data"><title>Collection and habitat data.</title><p>This species occurs in a wide variety of wetland habitats, usually associated with standing water such as wet meadows, marshes, swamps, forest seepages, and along pond and lake margins (<xref ref-type="bibr" rid="B32">Smetana 1995</xref>). Some individuals were collected from muskrat nests. Adults were collected by sifting leaf litter, grass, and moss or by treading vegetation into water. In New Brunswick, this species was found in similar kinds of habitats. Adults were found in drift material near a seepage area along a river margin, among moist leaves on vernal pond margins in red maple and silver maple swamps, in a <italic><tp:taxon-name>Carex</tp:taxon-name></italic> hummock in a <italic><tp:taxon-name>Carex</tp:taxon-name></italic> flowage/marsh, in floating vegetation on a beaver pond margin, and in drift material on a lake margin. Adults were collected during May, June, and July.
                            </p></tp:treatment-sec><tp:treatment-sec sec-type="Distribution"><title>Distribution in Canada and Alaska.</title><p>ON, QC, <bold>NB</bold>, (<xref ref-type="bibr" rid="B32">Smetana 1995</xref>).
                            </p><fig id="F49" position="float" orientation="portrait"><label>Map 49. </label><caption><p>Collection localities in New Brunswick, Canada of <italic><tp:taxon-name>Philonthus monaeses</tp:taxon-name></italic></p></caption><graphic xmlns:xlink="http://www.w3.org/1999/xlink" xlink:href="ZooKeys-186-293-g049.jpg" position="float" orientation="portrait" xlink:type="simple"/></fig></tp:treatment-sec><ref-list><ref id="B32"><mixed-citation xmlns:xlink="http://www.w3.org/1999/xlink" xlink:type="simple"><person-group><name name-style="western"><surname>Smetana</surname><given-names>A</given-names></name></person-group> (<year>1995</year>)<article-title> Rove beetles of the Philothina of America north of Mexico (Coleoptera: Staphylinidae). Classification, phylogeny and taxonomic revision</article-title>. <source>Memoirs on Entomology, International</source><volume>3</volume>: i–x, <fpage>1</fpage>–<lpage>946</lpage>.</mixed-citation></ref></ref-list></tp:taxon-treatment>
