# Supplementary material for: New Staphylinidae (Coleoptera) records with new collection data from New Brunswick and an addition to the fauna of Quebec: Staphylininae
Source: Zookeys. 2012 Apr 26;(186):293–348. doi: 10.3897/zookeys.186.2469 (PMC3349199; doi:10.3897/zookeys.186.2469)
Supplement: XML Treatment for Philonthus pseudolus [file zookeys.186.2469-treatment52.xml]

<!DOCTYPE tp:taxon-treatment
  PUBLIC "-//TaxonX//DTD Taxonomic Treatment Publishing DTD v0 20100105//EN" "tax-treatment-NSO.dtd">
<tp:taxon-treatment xmlns:tp="http://www.plazi.org/taxpub"><tp:treatment-meta><mixed-citation publication-type="journal"><person-group><name><surname>Webster</surname><given-names>Reginald P.</given-names></name><name><surname>Smetana</surname><given-names>Aleš</given-names></name><name><surname>Sweeney</surname><given-names>Jon D.</given-names></name><name><surname>DeMerchant</surname><given-names>Ian</given-names></name></person-group><article-title>New Staphylinidae (Coleoptera) records with new collection data from New Brunswick and an addition to the fauna of Quebec: Staphylininae</article-title><source>Zookeys</source><day>26</day><month>4</month><year>2012</year><volume>2012</volume><issue>186</issue><fpage>293</fpage><lpage>348</lpage><pub-id pub-id-type="doi">10.3897/zookeys.186.2469</pub-id></mixed-citation></tp:treatment-meta><tp:nomenclature><tp:taxon-name>
                                <tp:taxon-name-part taxon-name-part-type="genus">Philonthus</tp:taxon-name-part>
                                <tp:taxon-name-part taxon-name-part-type="species">pseudolus</tp:taxon-name-part>
                            <object-id xmlns:xlink="http://www.w3.org/1999/xlink" xlink:type="simple">http://species-id.net/wiki/Philonthus_pseudolus</object-id>
								</tp:taxon-name><tp:taxon-authority>Smetana, 1995**</tp:taxon-authority><xref ref-type="fig" rid="F51">Map 51</xref></tp:nomenclature><tp:treatment-sec sec-type="Material examined"><title>Material examined.</title><p><bold>New Brunswick, Carleton Co.</bold>, Trail to “Two Mile Brook Fen”, <named-content xmlns:xlink="http://www.w3.org/1999/xlink" content-type="dwc:verbatimCoordinates" xlink:type="simple">46.3600°N, 67.6815°W</named-content>, 10.V.2005, R. P. Webster, cattail /<italic><tp:taxon-name>Carex</tp:taxon-name></italic> marsh, treading<!--PageBreak--> <italic><tp:taxon-name>Carex</tp:taxon-name></italic> hummocks into water (1 ♂, RWC). <bold>Madawaska Co.</bold>, Third Lake, <named-content xmlns:xlink="http://www.w3.org/1999/xlink" content-type="dwc:verbatimCoordinates" xlink:type="simple">47.7786°N, 68.3783°W</named-content>, 21.VI.2010, R. P. Webster, lake margin, in gravel among scattered sedges (1 ♂, RWC). <bold>Queens Co.</bold>, Grand Lake near Scotchtown, <named-content xmlns:xlink="http://www.w3.org/1999/xlink" content-type="dwc:verbatimCoordinates" xlink:type="simple">45.8762°N, 66.1816°W</named-content>, 30.IV.2006, R. P. Webster, lake shore, in drift material (1 ♂, RWC). <bold>York Co.</bold>, 8.5 km W of Tracy off Rt. 645, <named-content xmlns:xlink="http://www.w3.org/1999/xlink" content-type="dwc:verbatimCoordinates" xlink:type="simple">45.6888°N, 66.8004°W</named-content>, 22.V.2008, R. P. Webster, <italic><tp:taxon-name>Carex</tp:taxon-name></italic> marsh / flowage near slow flowing brook, in <italic><tp:taxon-name>Carex</tp:taxon-name></italic> hummock (1 ♂, RWC).
                            </p></tp:treatment-sec><tp:treatment-sec sec-type="Collection and habitat data"><title>Collection and habitat data.</title><p>This species occurs in moist to wet habitats such as marshes, swamps, marshy margins of lakes and ponds and in muskrat nests. Adults are collected by treading vegetation (<italic><tp:taxon-name>Carex</tp:taxon-name></italic> and <italic><tp:taxon-name>Typha</tp:taxon-name></italic> and other vegetation) into water (<xref ref-type="bibr" rid="B32">Smetana 1995</xref>). In New Brunswick, adults were collected by treading <italic><tp:taxon-name>Carex</tp:taxon-name></italic> hummocks in <italic><tp:taxon-name>Carex</tp:taxon-name></italic> marshes and sifting drift material along lake margins. Adults were collected during April, May, and June.
                            </p></tp:treatment-sec><tp:treatment-sec sec-type="Distribution"><title>Distribution in Canada and Alaska.</title><p>BC, AB, MB, ON, QC, <bold>NB</bold> (<xref ref-type="bibr" rid="B32">Smetana 1995</xref>).
                            </p><fig id="F51" position="float" orientation="portrait"><label>Map 51.</label><caption><p>Collection localities in New Brunswick, Canada of <italic><tp:taxon-name>Philonthus pseudolus</tp:taxon-name></italic>.</p></caption><graphic xmlns:xlink="http://www.w3.org/1999/xlink" xlink:href="ZooKeys-186-293-g051.jpg" position="float" orientation="portrait" xlink:type="simple"/></fig></tp:treatment-sec><ref-list><ref id="B32"><mixed-citation xmlns:xlink="http://www.w3.org/1999/xlink" xlink:type="simple"><person-group><name name-style="western"><surname>Smetana</surname><given-names>A</given-names></name></person-group> (<year>1995</year>)<article-title> Rove beetles of the Philothina of America north of Mexico (Coleoptera: Staphylinidae). Classification, phylogeny and taxonomic revision</article-title>. <source>Memoirs on Entomology, International</source><volume>3</volume>: i–x, <fpage>1</fpage>–<lpage>946</lpage>.</mixed-citation></ref></ref-list></tp:taxon-treatment>
