# Supplementary material for: New Staphylinidae (Coleoptera) records with new collection data from New Brunswick and an addition to the fauna of Quebec: Staphylininae
Source: Zookeys. 2012 Apr 26;(186):293–348. doi: 10.3897/zookeys.186.2469 (PMC3349199; doi:10.3897/zookeys.186.2469)
Supplement: XML Treatment for Philonthus subvirescens [file zookeys.186.2469-treatment54.xml]

<!DOCTYPE tp:taxon-treatment
  PUBLIC "-//TaxonX//DTD Taxonomic Treatment Publishing DTD v0 20100105//EN" "tax-treatment-NSO.dtd">
<tp:taxon-treatment xmlns:tp="http://www.plazi.org/taxpub"><tp:treatment-meta><mixed-citation publication-type="journal"><person-group><name><surname>Webster</surname><given-names>Reginald P.</given-names></name><name><surname>Smetana</surname><given-names>Aleš</given-names></name><name><surname>Sweeney</surname><given-names>Jon D.</given-names></name><name><surname>DeMerchant</surname><given-names>Ian</given-names></name></person-group><article-title>New Staphylinidae (Coleoptera) records with new collection data from New Brunswick and an addition to the fauna of Quebec: Staphylininae</article-title><source>Zookeys</source><day>26</day><month>4</month><year>2012</year><volume>2012</volume><issue>186</issue><fpage>293</fpage><lpage>348</lpage><pub-id pub-id-type="doi">10.3897/zookeys.186.2469</pub-id></mixed-citation></tp:treatment-meta><tp:nomenclature><tp:taxon-name>
                                <tp:taxon-name-part taxon-name-part-type="genus">Philonthus</tp:taxon-name-part>
                                <tp:taxon-name-part taxon-name-part-type="species">subvirescens</tp:taxon-name-part>
                            <object-id xmlns:xlink="http://www.w3.org/1999/xlink" xlink:type="simple">http://species-id.net/wiki/Philonthus_subvirescens</object-id>
								</tp:taxon-name><tp:taxon-authority>Thomson, 1884**</tp:taxon-authority><xref ref-type="fig" rid="F53">Map 53</xref></tp:nomenclature><tp:treatment-sec sec-type="Material examined"><title>Material examined.</title><p><bold>New Brunswick, Madawaska Co.</bold>, at Green River, <named-content xmlns:xlink="http://www.w3.org/1999/xlink" content-type="dwc:verbatimCoordinates" xlink:type="simple">47.6918°N, 68.3202°W</named-content>, 21.VI.2010, R. P. Webster, river margin among gravel on gravel bar (1 ♂, <!--PageBreak-->RWC). <bold>Restigouche Co.</bold>, Kedgwick Forks, <named-content xmlns:xlink="http://www.w3.org/1999/xlink" content-type="dwc:verbatimCoordinates" xlink:type="simple">47.9085°N, 67.9057°W</named-content>, 22.VI.2010, R. P. Webster, river margin, in flood debris, on gravel bar among gravel and cobblestones (4 ♂, RWC).
                            </p></tp:treatment-sec><tp:treatment-sec sec-type="Collection and habitat data"><title>Collection and habitat data.</title><p><italic><tp:taxon-name>Philonthus subvirescens</tp:taxon-name></italic> is a riparian species found on sandy and gravel margins in areas with sparse vegetation (<xref ref-type="bibr" rid="B32">Smetana 1995</xref>). This species was found among gravel and flood debris along the margins of small fast-flowing rivers in New Brunswick.
                            </p></tp:treatment-sec><tp:treatment-sec sec-type="Distribution"><title>Distribution in Canada and Alaska.</title><p>AK, YT, NT, BC, AB, QC, <bold>NB</bold> (<xref ref-type="bibr" rid="B32">Smetana 1995</xref>). <italic><tp:taxon-name>Philonthus subvirescens</tp:taxon-name></italic> is a Holarctic species with a mostly western distribution from Alaska and the Northwest Territories south to the mountains of California and east to New Mexico, with a significantly disjunct population in Quebec on the Gaspé Peninsula (<xref ref-type="bibr" rid="B32">Smetana 1995</xref>). The presence of this species in northwestern New Brunswick indicates that this species has a somewhat wider distribution in easternmost Canada.
                            </p><fig id="F53" position="float" orientation="portrait"><label>Map 53.</label><caption><p>Collection localities in New Brunswick, Canada of <italic><tp:taxon-name>Philonthus subvirescens</tp:taxon-name></italic>.</p></caption><graphic xmlns:xlink="http://www.w3.org/1999/xlink" xlink:href="ZooKeys-186-293-g053.jpg" position="float" orientation="portrait" xlink:type="simple"/></fig></tp:treatment-sec><ref-list><ref id="B32"><mixed-citation xmlns:xlink="http://www.w3.org/1999/xlink" xlink:type="simple"><person-group><name name-style="western"><surname>Smetana</surname><given-names>A</given-names></name></person-group> (<year>1995</year>)<article-title> Rove beetles of the Philothina of America north of Mexico (Coleoptera: Staphylinidae). Classification, phylogeny and taxonomic revision</article-title>. <source>Memoirs on Entomology, International</source><volume>3</volume>: i–x, <fpage>1</fpage>–<lpage>946</lpage>.</mixed-citation></ref></ref-list></tp:taxon-treatment>
