# Supplementary material for: New Staphylinidae (Coleoptera) records with new collection data from New Brunswick and an addition to the fauna of Quebec: Staphylininae
Source: Zookeys. 2012 Apr 26;(186):293–348. doi: 10.3897/zookeys.186.2469 (PMC3349199; doi:10.3897/zookeys.186.2469)
Supplement: XML Treatment for Philonthus thoracicus [file zookeys.186.2469-treatment55.xml]

<!DOCTYPE tp:taxon-treatment
  PUBLIC "-//TaxonX//DTD Taxonomic Treatment Publishing DTD v0 20100105//EN" "tax-treatment-NSO.dtd">
<tp:taxon-treatment xmlns:tp="http://www.plazi.org/taxpub"><tp:treatment-meta><mixed-citation publication-type="journal"><person-group><name><surname>Webster</surname><given-names>Reginald P.</given-names></name><name><surname>Smetana</surname><given-names>Aleš</given-names></name><name><surname>Sweeney</surname><given-names>Jon D.</given-names></name><name><surname>DeMerchant</surname><given-names>Ian</given-names></name></person-group><article-title>New Staphylinidae (Coleoptera) records with new collection data from New Brunswick and an addition to the fauna of Quebec: Staphylininae</article-title><source>Zookeys</source><day>26</day><month>4</month><year>2012</year><volume>2012</volume><issue>186</issue><fpage>293</fpage><lpage>348</lpage><pub-id pub-id-type="doi">10.3897/zookeys.186.2469</pub-id></mixed-citation></tp:treatment-meta><tp:nomenclature><tp:taxon-name>
                                <tp:taxon-name-part taxon-name-part-type="genus">Philonthus</tp:taxon-name-part>
                                <tp:taxon-name-part taxon-name-part-type="species">thoracicus</tp:taxon-name-part>
                            <object-id xmlns:xlink="http://www.w3.org/1999/xlink" xlink:type="simple">http://species-id.net/wiki/Philonthus_thoracicus</object-id>
								</tp:taxon-name><tp:taxon-authority>(Gravenhorst, 1802)</tp:taxon-authority><xref ref-type="fig" rid="F54">Map 54</xref></tp:nomenclature><tp:treatment-sec sec-type="Material examined"><title>Material examined.</title><p><bold>Additional New Brunswick records. Carleton Co.</bold>, Becaguimec Island, <named-content xmlns:xlink="http://www.w3.org/1999/xlink" content-type="dwc:verbatimCoordinates" xlink:type="simple">46.3106°N, 67.5392°W</named-content>, 16.IX.2006, R. Capozi &amp; R. Webster, hardwood forest (on island in Saint John River), on <italic><tp:taxon-name>Pleurotus</tp:taxon-name></italic> sp. on log (1 ♂, RWC). <bold>Queens Co.</bold>, W of Jemseg at “Trout Creek”, <named-content xmlns:xlink="http://www.w3.org/1999/xlink" content-type="dwc:verbatimCoordinates" xlink:type="simple">45.8231°N, 66.1245°W</named-content>, 3.IV.2006, R. P. Webster, silver maple swamp, sifting litter from crotch silver maple with multiple trunks (1 ♀, RWC). <bold>Sunbury Co.</bold>, Lakeville Corner, <named-content xmlns:xlink="http://www.w3.org/1999/xlink" content-type="dwc:verbatimCoordinates" xlink:type="simple">45.9008°N, 66.2414°W</named-content>, 12.VII.2006, R. P. Webster, silver maple swamp on ridge with red oak and red maple, in litter at base of tree (1 ♀, RWC). <bold>York Co.</bold> Fredericton, Nashwaaksis River at Rt. 105, <named-content xmlns:xlink="http://www.w3.org/1999/xlink" content-type="dwc:verbatimCoordinates" xlink:type="simple">45.9850°N, 66.6900°W</named-content>, R. P. Webster, in flood debris on upper river margin (1 ♂, 1 ♀, RWC).
                            </p></tp:treatment-sec><tp:treatment-sec sec-type="Collection and habitat data"><title>Collection and habitat data.</title><p>This species has been found in open, often dry habitats with sandy substrates (open pine forests) and in moist to wet habitats near water, such as sandy creek, river, and pond margins (<xref ref-type="bibr" rid="B32">Smetana 1995</xref>). Adults occurred in leaf litter and debris. Specimens were also found in entrances of <italic><tp:taxon-name>Marmota</tp:taxon-name></italic> burrows (<xref ref-type="bibr" rid="B32">Smetana 1995</xref>). In New Brunswick, this species was found in silver maple floodplain forests, a hardwood forest on an island in a large river, and on an upper river margin. Adults were collected from leaf litter from a crotch of a silver maple with multiple trunks, litter at the base of a tree, in flood debris, and from <italic><tp:taxon-name>Pleurotus</tp:taxon-name></italic> mushrooms on a log.
                            </p></tp:treatment-sec><tp:treatment-sec sec-type="Distribution"><title>Distribution in Canada and Alaska.</title><p>AB, SK, MB, ON, QC, NB (<xref ref-type="bibr" rid="B32">Smetana 1995</xref>). <italic><tp:taxon-name>Philonthus thoracicus</tp:taxon-name></italic> was previously known from New Brunswick from one specimen collected by G.A. Calderwood in the Kouchibouguac National Park (<xref ref-type="bibr" rid="B32">Smetana 1995</xref>). It is apparent from the above records that this species is more widely distributed in the Maritime provinces than was suggested by the distributional gaps shown in <xref ref-type="bibr" rid="B19">Majka et al. (2009)</xref>. Floodplain forests should be sampled for this species in Nova Scotia.<!--PageBreak--><!--PageBreak-->
                            </p><fig id="F54" position="float" orientation="portrait"><label>Map 54.</label><caption><p>Collection localities in New Brunswick, Canada of <italic><tp:taxon-name>Philonthus thoracicus</tp:taxon-name></italic>.</p></caption><graphic xmlns:xlink="http://www.w3.org/1999/xlink" xlink:href="ZooKeys-186-293-g054.jpg" position="float" orientation="portrait" xlink:type="simple"/></fig></tp:treatment-sec><ref-list><ref id="B32"><mixed-citation xmlns:xlink="http://www.w3.org/1999/xlink" xlink:type="simple"><person-group><name name-style="western"><surname>Smetana</surname><given-names>A</given-names></name></person-group> (<year>1995</year>)<article-title> Rove beetles of the Philothina of America north of Mexico (Coleoptera: Staphylinidae). Classification, phylogeny and taxonomic revision</article-title>. <source>Memoirs on Entomology, International</source><volume>3</volume>: i–x, <fpage>1</fpage>–<lpage>946</lpage>.</mixed-citation></ref><ref id="B19"><mixed-citation xmlns:xlink="http://www.w3.org/1999/xlink" xlink:type="simple"><person-group><name name-style="western"><surname>Majka</surname><given-names>CG</given-names></name><name name-style="western"><surname>Michaud</surname><given-names>J-P</given-names></name><name name-style="western"><surname>Moreau</surname><given-names>G</given-names></name><name name-style="western"><surname>Smetana</surname><given-names>A</given-names></name></person-group> (<year>2009</year>)<article-title> <italic>Philonthus hepaticus</italic> (Coleoptera, Staphylinidae) in eastern Canada: are distribution gaps distinctive features or collecting artifacts?</article-title> In: <person-group><name name-style="western"><surname>Majka</surname><given-names>CG</given-names></name><name name-style="western"><surname>Klimaszewski</surname><given-names>J</given-names></name></person-group> (<role>Eds</role>). <issue-title> Biodiversity, biosystematics, and ecology of Canadian Coleoptera II.</issue-title><source>ZooKeys </source><volume>22</volume>: <fpage>347</fpage>–<lpage>354</lpage>. doi: <ext-link ext-link-type="uri" xlink:href="http://dx.doi.org/10.3897/zookeys.22.208" xlink:type="simple">10.3897/zookeys.22.208</ext-link></mixed-citation></ref></ref-list></tp:taxon-treatment>
