# Supplementary material for: New Staphylinidae (Coleoptera) records with new collection data from New Brunswick and an addition to the fauna of Quebec: Staphylininae
Source: Zookeys. 2012 Apr 26;(186):293–348. doi: 10.3897/zookeys.186.2469 (PMC3349199; doi:10.3897/zookeys.186.2469)
Supplement: XML Treatment for Philonthus umbrinoides [file zookeys.186.2469-treatment56.xml]

<!DOCTYPE tp:taxon-treatment
  PUBLIC "-//TaxonX//DTD Taxonomic Treatment Publishing DTD v0 20100105//EN" "tax-treatment-NSO.dtd">
<tp:taxon-treatment xmlns:tp="http://www.plazi.org/taxpub"><tp:treatment-meta><mixed-citation publication-type="journal"><person-group><name><surname>Webster</surname><given-names>Reginald P.</given-names></name><name><surname>Smetana</surname><given-names>Aleš</given-names></name><name><surname>Sweeney</surname><given-names>Jon D.</given-names></name><name><surname>DeMerchant</surname><given-names>Ian</given-names></name></person-group><article-title>New Staphylinidae (Coleoptera) records with new collection data from New Brunswick and an addition to the fauna of Quebec: Staphylininae</article-title><source>Zookeys</source><day>26</day><month>4</month><year>2012</year><volume>2012</volume><issue>186</issue><fpage>293</fpage><lpage>348</lpage><pub-id pub-id-type="doi">10.3897/zookeys.186.2469</pub-id></mixed-citation></tp:treatment-meta><tp:nomenclature><tp:taxon-name>
                                <tp:taxon-name-part taxon-name-part-type="genus">Philonthus</tp:taxon-name-part>
                                <tp:taxon-name-part taxon-name-part-type="species">umbrinoides</tp:taxon-name-part>
                            <object-id xmlns:xlink="http://www.w3.org/1999/xlink" xlink:type="simple">http://species-id.net/wiki/Philonthus_umbrinoides</object-id>
								</tp:taxon-name><tp:taxon-authority>Smetana, 1995</tp:taxon-authority><xref ref-type="fig" rid="F55">Map 55</xref></tp:nomenclature><tp:treatment-sec sec-type="Material examined"><title>Material examined.</title><p><bold>New Brunswick, Carleton Co.</bold>, “Two Mile Brook Fen”, <named-content xmlns:xlink="http://www.w3.org/1999/xlink" content-type="dwc:verbatimCoordinates" xlink:type="simple">46.3594°N, 67.6800°W</named-content>, 2.VI.2005, R. P. Webster, on (dirt) road through eastern white cedar swamp, in flight late afternoon (1 ♀, RWC). <bold>Charlotte Co.</bold>, near Clark Ridge, <named-content xmlns:xlink="http://www.w3.org/1999/xlink" content-type="dwc:verbatimCoordinates" xlink:type="simple">45.3155°N, 67.4406°W</named-content>, 26.V.2007, R. P. Webster, beaver pond, treading vegetation (1 ♀, RWC). <bold>Queens Co.</bold>, Grand Lake near Scotchtown, <named-content xmlns:xlink="http://www.w3.org/1999/xlink" content-type="dwc:verbatimCoordinates" xlink:type="simple">45.8762°N, 66.1816°W</named-content>, 12.V.2004, R. P. Webster, lakeshore, under drift material (1 ♂, RWC). <bold>Sunbury Co.</bold>, Sheffield, Portobello Creek N.W.A., <named-content xmlns:xlink="http://www.w3.org/1999/xlink" content-type="dwc:verbatimCoordinates" xlink:type="simple">45.8952°N, 66.2728°W</named-content>, 7.V.2004, R. P. Webster, silver maple swamp, in leaf litter (1 ♂, RWC).
                            </p></tp:treatment-sec><tp:treatment-sec sec-type="Collection and habitat data"><title>Collection and habitat data.</title><p>This species occurs in moist to wet habitats such as marshes, swamps, marshy margins of lakes and ponds, and in muskrat nests. Adults have been collected by treading vegetation (floating sphagnum mats, sedges and mosses, <italic><tp:taxon-name>Typha</tp:taxon-name></italic> plants, reeds) into water (<xref ref-type="bibr" rid="B32">Smetana 1995</xref>). In New Brunswick, adults were collected by treading vegetation along a beaver pond margin, from under drift material on a lake margin, sifting leaf litter in a silver maple swamp, and in flight during evening. Adults were collected in May and June.
                            </p></tp:treatment-sec><tp:treatment-sec sec-type="Distribution"><title>Distribution in Canada and Alaska.</title><p>AB, MB, ON, QC, <bold>NB</bold>, NS (<xref ref-type="bibr" rid="B32">Smetana 1995</xref>).
                            </p><fig id="F55" position="float" orientation="portrait"><label>Map 56.</label><caption><p>Collection localities in New Brunswick, Canada of <italic><tp:taxon-name>Philonthus vulgatus</tp:taxon-name></italic>.</p></caption><graphic xmlns:xlink="http://www.w3.org/1999/xlink" xlink:href="ZooKeys-186-293-g055.jpg" position="float" orientation="portrait" xlink:type="simple"/></fig></tp:treatment-sec><ref-list><ref id="B32"><mixed-citation xmlns:xlink="http://www.w3.org/1999/xlink" xlink:type="simple"><person-group><name name-style="western"><surname>Smetana</surname><given-names>A</given-names></name></person-group> (<year>1995</year>)<article-title> Rove beetles of the Philothina of America north of Mexico (Coleoptera: Staphylinidae). Classification, phylogeny and taxonomic revision</article-title>. <source>Memoirs on Entomology, International</source><volume>3</volume>: i–x, <fpage>1</fpage>–<lpage>946</lpage>.</mixed-citation></ref></ref-list></tp:taxon-treatment>
